# Supplementary material for: Knowledge mapping analysis of mental health research on COVID-19
Source: Front Psychiatry. 2022 Aug 31;13:931575. doi: 10.3389/fpsyt.2022.931575 (PMC9471554; doi:10.3389/fpsyt.2022.931575)
Supplement: Supplementary file 1 [file Table_1.XLS]

## Sheet: countries
countries/regions	count	% of 8,856
USA	2190	24.729
PEOPLES R CHINA	1433	16.181
ENGLAND	1090	12.308
ITALY	822	9.282
AUSTRALIA	584	6.594
CANADA	568	6.414
SPAIN	513	5.793
GERMANY	407	4.596
TURKEY	346	3.907
INDIA	271	3.06
BRAZIL	267	3.015
FRANCE	240	2.71
JAPAN	240	2.71
NETHERLANDS	240	2.71
SAUDI ARABIA	214	2.416
POLAND	207	2.337
IRAN	196	2.213
SOUTH KOREA	194	2.191
ISRAEL	172	1.942
SWITZERLAND	168	1.897
SWEDEN	164	1.852
BELGIUM	151	1.705
MALAYSIA	145	1.637
IRELAND	141	1.592
PAKISTAN	141	1.592
PORTUGAL	141	1.592
SCOTLAND	138	1.558
TAIWAN	125	1.411
AUSTRIA	120	1.355
SINGAPORE	115	1.299
BANGLADESH	114	1.287
NORWAY	109	1.231
DENMARK	102	1.152
EGYPT	99	1.118
GREECE	97	1.095
JORDAN	81	0.915
SOUTH AFRICA	70	0.79
MEXICO	69	0.779
CHILE	66	0.745
ROMANIA	66	0.745
NEW ZEALAND	64	0.723
INDONESIA	62	0.7
RUSSIA	62	0.7
NORTH IRELAND	59	0.666
U ARAB EMIRATES	55	0.621
ETHIOPIA	54	0.61
WALES	54	0.61
THAILAND	51	0.576
FINLAND	50	0.565
COLOMBIA	47	0.531
CROATIA	47	0.531
VIETNAM	47	0.531
ARGENTINA	45	0.508
NEPAL	45	0.508
CZECH REPUBLIC	42	0.474
NIGERIA	42	0.474
LEBANON	41	0.463
HUNGARY	39	0.44
CYPRUS	38	0.429
QATAR	38	0.429
PERU	36	0.407
SERBIA	34	0.384
ECUADOR	33	0.373
PHILIPPINES	33	0.373
LITHUANIA	30	0.339
SLOVENIA	28	0.316
OMAN	25	0.282
TUNISIA	24	0.271
KENYA	23	0.26
KUWAIT	21	0.237
SLOVAKIA	21	0.237
MOROCCO	19	0.215
UGANDA	19	0.215
GHANA	18	0.203
IRAQ	18	0.203
BULGARIA	17	0.192
BOSNIA HERCEG	16	0.181
PALESTINE	15	0.169
LATVIA	12	0.136
LIBYA	12	0.136
SRI LANKA	12	0.136
ICELAND	10	0.113
LUXEMBOURG	10	0.113
MALTA	10	0.113
CAMEROON	9	0.102
SUDAN	9	0.102
UKRAINE	9	0.102
ESTONIA	8	0.09
RWANDA	8	0.09
TANZANIA	8	0.09
ALBANIA	7	0.079
GEORGIA	7	0.079
KOSOVO	7	0.079
ZIMBABWE	7	0.079
AFGHANISTAN	6	0.068
ALGERIA	6	0.068
BAHRAIN	6	0.068
BOTSWANA	6	0.068
CUBA	6	0.068
NORTH MACEDONIA	6	0.068
YEMEN	6	0.068
BRUNEI	5	0.056
DEM REP CONGO	5	0.056
SYRIA	5	0.056
VENEZUELA	5	0.056
ARMENIA	4	0.045
KAZAKHSTAN	4	0.045
MALAWI	4	0.045
MYANMAR	4	0.045
PARAGUAY	4	0.045
URUGUAY	4	0.045
BELARUS	3	0.034
BURKINA FASO	3	0.034
COSTA RICA	3	0.034
DOMINICAN REP	3	0.034
FIJI	3	0.034
MALI	3	0.034
PANAMA	3	0.034
ZAMBIA	3	0.034
ESWATINI	2	0.023
GIBRALTAR	2	0.023
GUINEA	2	0.023
HAITI	2	0.023
MONTENEGRO	2	0.023
MOZAMBIQUE	2	0.023
NEW CALEDONIA	2	0.023
REP CONGO	2	0.023
SOMALIA	2	0.023
TOGO	2	0.023
TRINIDAD TOBAGO	2	0.023
VATICAN	2	0.023
ANGUILLA	1	0.011
BENIN	1	0.011
BOLIVIA	1	0.011
FAROE ISLANDS	1	0.011
GREAT BRITAIN	1	0.011
GUATEMALA	1	0.011
HONDURAS	1	0.011
JAMAICA	1	0.011
KYRGYZSTAN	1	0.011
LAOS	1	0.011
LIBERIA	1	0.011
MALDIVES	1	0.011
MICRONESIA	1	0.011
MOLDOVA	1	0.011
MONGOLIA	1	0.011
NAMIBIA	1	0.011
NIGER	1	0.011
SENEGAL	1	0.011
SIERRA LEONE	1	0.011
SOUTH SUDAN	1	0.011
SURINAME	1	0.011

## Sheet:  citations ESI papers H-index
countries	Sum of Citations(×0.01)	ESI Top Papers	H-Index
USA	329.66	259	77
Mainland China	356.27	166	74
England	192.44	149	64
Italy	139.02	112	56
Australia	114.92	69	45

## Sheet: institutes
institutes	count	% of 8,856
UNIVERSITY OF LONDON	373	4.212
HARVARD UNIVERSITY	252	2.846
UNIVERSITY OF CALIFORNIA SYSTEM	205	2.315
UNIVERSITY COLLEGE LONDON	197	2.224
UNIVERSITY OF TORONTO	190	2.145
KING S COLLEGE LONDON	158	1.784
HUAZHONG UNIVERSITY OF SCIENCE TECHNOLOGY	150	1.694
HARVARD MEDICAL SCHOOL	147	1.66
UNIVERSITY OF MELBOURNE	129	1.457
SAPIENZA UNIVERSITY ROME	128	1.445
JOHNS HOPKINS UNIVERSITY	125	1.411
WUHAN UNIVERSITY	114	1.287
MONASH UNIVERSITY	104	1.174
UNIVERSITY OF OXFORD	101	1.14
UNIVERSITY OF TEXAS SYSTEM	101	1.14
EGYPTIAN KNOWLEDGE BANK EKB	95	1.073
COLUMBIA UNIVERSITY	94	1.061
CIBER CENTRO DE INVESTIGACION BIOMEDICA EN RED	88	0.994
PENNSYLVANIA COMMONWEALTH SYSTEM OF HIGHER EDUCATION PCSHE	87	0.982
UNIVERSITY OF HONG KONG	87	0.982
YALE UNIVERSITY	87	0.982
INSTITUT NATIONAL DE LA SANTE ET DE LA RECHERCHE MEDICALE INSERM	82	0.926
UNIVERSITY OF MICHIGAN SYSTEM	82	0.926
US DEPARTMENT OF VETERANS AFFAIRS	82	0.926
SICHUAN UNIVERSITY	81	0.915
UNIVERSITY OF MICHIGAN	81	0.915
IMPERIAL COLLEGE LONDON	80	0.903
NATIONAL UNIVERSITY OF SINGAPORE	79	0.892
STATE UNIVERSITY SYSTEM OF FLORIDA	79	0.892
CHINESE UNIVERSITY OF HONG KONG	78	0.881
UNIVERSITY OF MILAN	77	0.869
UNIVERSITY OF PADUA	77	0.869
UNIVERSITY OF CAMBRIDGE	76	0.858
UNIVERSIDADE DE SAO PAULO	75	0.847
HONG KONG POLYTECHNIC UNIVERSITY	74	0.836
UNIVERSITY OF BRITISH COLUMBIA	74	0.836
VETERANS HEALTH ADMINISTRATION VHA	74	0.836
UNIVERSITY OF NORTH CAROLINA	73	0.824
CATHOLIC UNIVERSITY OF THE SACRED HEART	72	0.813
CENTRAL SOUTH UNIVERSITY	72	0.813
CHINESE ACADEMY OF SCIENCES	72	0.813
SHANGHAI JIAO TONG UNIVERSITY	72	0.813
UNIVERSITY OF NEW SOUTH WALES SYDNEY	71	0.802
UNIVERSITY OF WASHINGTON	71	0.802
KAROLINSKA INSTITUTET	68	0.768
UNIVERSITY OF WASHINGTON SEATTLE	68	0.768
NEW YORK UNIVERSITY	67	0.757
STANFORD UNIVERSITY	67	0.757
UNIVERSITY OF SYDNEY	65	0.734
CAPITAL MEDICAL UNIVERSITY	64	0.723
UNIVERSITE DE PARIS	64	0.723
JOHNS HOPKINS BLOOMBERG SCHOOL OF PUBLIC HEALTH	63	0.711
TEL AVIV UNIVERSITY	62	0.7
UNIVERSITY OF BARCELONA	62	0.7
MCMASTER UNIVERSITY	61	0.689
UNIVERSITY OF CALGARY	61	0.689
UNIVERSITY OF CALIFORNIA SAN FRANCISCO	61	0.689
UNIVERSITY OF MANCHESTER	61	0.689
UNIVERSITY OF OTTAWA	61	0.689
MASSACHUSETTS GENERAL HOSPITAL	60	0.678
UNIVERSITY OF CALIFORNIA LOS ANGELES	59	0.666
UNIVERSITY OF QUEENSLAND	59	0.666
ICAHN SCHOOL OF MEDICINE AT MOUNT SINAI	58	0.655
CIBERSAM	57	0.644
MCGILL UNIVERSITY	57	0.644
PEKING UNIVERSITY	57	0.644
SUN YAT SEN UNIVERSITY	57	0.644
UNIVERSITY OF LIVERPOOL	56	0.632
ZHEJIANG UNIVERSITY	56	0.632
BRIGHAM WOMEN S HOSPITAL	54	0.61
ASSISTANCE PUBLIQUE HOPITAUX PARIS APHP	53	0.598
KING SAUD UNIVERSITY	53	0.598
CENTRE FOR ADDICTION MENTAL HEALTH CANADA	52	0.587
STATE UNIVERSITY OF NEW YORK SUNY SYSTEM	52	0.587
UNIVERSITY OF PENNSYLVANIA	52	0.587
UNIVERSITY OF FLORENCE	51	0.576
DEAKIN UNIVERSITY	50	0.565
HARVARD T H CHAN SCHOOL OF PUBLIC HEALTH	50	0.565
UNIVERSITY OF BIRMINGHAM	49	0.553
UNIVERSITY OF SOUTHERN CALIFORNIA	49	0.553
SOUTHERN MEDICAL UNIVERSITY CHINA	48	0.542
UNIVERSITY OF NORTH CAROLINA CHAPEL HILL	48	0.542
HUMBOLDT UNIVERSITY OF BERLIN	47	0.531
TRINITY COLLEGE DUBLIN	47	0.531
UNIVERSITY OF ALBERTA	47	0.531
DUKE UNIVERSITY	46	0.519
UNIVERSITY OF GENOA	46	0.519
UNIVERSITY OF PITTSBURGH	46	0.519
UNIVERSITY OF HEALTH SCIENCES TURKEY	45	0.508
FREE UNIVERSITY OF BERLIN	44	0.497
LA TROBE UNIVERSITY	44	0.497
FUDAN UNIVERSITY	43	0.486
UNIVERSITY OF CALIFORNIA SAN DIEGO	43	0.486
UNIVERSITY OF EDINBURGH	43	0.486
UNIVERSITY OF MILANO BICOCCA	43	0.486
UNIVERSITY OF SHEFFIELD	43	0.486
UNIVERSITY SYSTEM OF MARYLAND	43	0.486
MAYO CLINIC	42	0.474
SACKLER FACULTY OF MEDICINE	42	0.474
TEHRAN UNIVERSITY OF MEDICAL SCIENCES	42	0.474
UNIVERSIDADE DO PORTO	42	0.474
UNIVERSITY OF MACAU	42	0.474
UNIVERSITY OF TURIN	42	0.474
UNIVERSITY OF ZURICH	42	0.474
AUTONOMOUS UNIVERSITY OF BARCELONA	41	0.463
FLOREY INSTITUTE OF NEUROSCIENCE MENTAL HEALTH	41	0.463
UNIVERSITY OF COPENHAGEN	41	0.463
UNIVERSITY OF NAPLES FEDERICO II	41	0.463
BOSTON UNIVERSITY	40	0.452
INSTITUTE OF PSYCHOLOGY CAS	40	0.452
UNIVERSITY OF LEICESTER	40	0.452
VRIJE UNIVERSITEIT AMSTERDAM	40	0.452
CENTRE NATIONAL DE LA RECHERCHE SCIENTIFIQUE CNRS	39	0.44
CHARITE UNIVERSITATSMEDIZIN BERLIN	39	0.44
IRCCS POLICLINICO GEMELLI	39	0.44
NOTTINGHAM TRENT UNIVERSITY	39	0.44
UNIVERSITA DELLA CAMPANIA VANVITELLI	39	0.44
UNIVERSITI MALAYA	39	0.44
UNIVERSITY OF AMSTERDAM	39	0.44
UNIVERSITY OF CHINESE ACADEMY OF SCIENCES CAS	39	0.44
UNIVERSITY OF HAIFA	39	0.44
UNIVERSITY OF OSLO	39	0.44
UNIVERSITY OF PISA	39	0.44
EMORY UNIVERSITY	38	0.429
G D ANNUNZIO UNIVERSITY OF CHIETI PESCARA	38	0.429
NORTHWESTERN UNIVERSITY	38	0.429
OHIO STATE UNIVERSITY	38	0.429
UNIVERSITE DE MONTREAL	38	0.429
VANDERBILT UNIVERSITY	38	0.429
DALHOUSIE UNIVERSITY	37	0.418
UNIVERSITY OF COLORADO SYSTEM	37	0.418
CHONGQING MEDICAL UNIVERSITY	36	0.407
NEWYORK PRESBYTERIAN HOSPITAL	36	0.407
UNIVERSITY HEALTH NETWORK TORONTO	36	0.407
HOSPITAL CLINIC DE BARCELONA	35	0.395
MAASTRICHT UNIVERSITY	35	0.395
SEOUL NATIONAL UNIVERSITY SNU	35	0.395
UNIVERSITY OF MUNICH	35	0.395
UNIVERSITY OF PAVIA	35	0.395
UNIVERSITY OF SOUTHERN DENMARK	35	0.395
UNIVERSITY OF WESTERN AUSTRALIA	35	0.395
GHENT UNIVERSITY	34	0.384
JAHANGIRNAGAR UNIVERSITY	34	0.384
KU LEUVEN	34	0.384
UNIVERSITY OF NOTTINGHAM	34	0.384
UNIVERSITY OF SOUTHAMPTON	34	0.384
UNIVERSITY OF TOKYO	34	0.384
KING ABDULAZIZ UNIVERSITY	33	0.373
MINIST HLTH	33	0.373
UNIVERSIDADE FEDERAL DO RIO GRANDE DO SUL	33	0.373
UNIVERSITY OF GRONINGEN	33	0.373
UNIVERSITY OF JORDAN	33	0.373
UNIVERSITY SYSTEM OF GEORGIA	33	0.373
WASHINGTON UNIVERSITY WUSTL	33	0.373
ZHENGZHOU UNIVERSITY	33	0.373
BEIJING NORMAL UNIVERSITY	32	0.361
CHINESE ACADEMY OF MEDICAL SCIENCES PEKING UNION MEDICAL COLLEGE	32	0.361
ERASMUS UNIVERSITY ROTTERDAM	32	0.361
INDIANA UNIVERSITY SYSTEM	32	0.361
NANJING MEDICAL UNIVERSITY	32	0.361
NATIONAL KAPODISTRIAN UNIVERSITY OF ATHENS	32	0.361
RUPRECHT KARLS UNIVERSITY HEIDELBERG	32	0.361
UNIVERSITY OF BRISTOL	32	0.361
VITA SALUTE SAN RAFFAELE UNIVERSITY	32	0.361
UNIVERSITY COLLEGE DUBLIN	31	0.35
UNIVERSITY OF BOLOGNA	31	0.35
UNIVERSITY OF MIAMI	31	0.35
UNIVERSITY OF MINNESOTA SYSTEM	31	0.35
UNIVERSITY OF MINNESOTA TWIN CITIES	31	0.35
UNIVERSITY OF YORK UK	31	0.35
BETH ISRAEL DEACONESS MEDICAL CENTER	30	0.339
BROWN UNIVERSITY	30	0.339
MEDICAL UNIVERSITY OF VIENNA	30	0.339
PENNSYLVANIA STATE UNIVERSITY	30	0.339
UNIVERSITI SAINS MALAYSIA	30	0.339
UNIVERSITY OF ADELAIDE	30	0.339
UNIVERSITY OF ANTWERP	30	0.339
UNIVERSITY OF GENEVA	30	0.339
UNIVERSITY OF SEVILLA	30	0.339
UTRECHT UNIVERSITY	30	0.339
COMPLUTENSE UNIVERSITY OF MADRID	29	0.327
LONDON SCHOOL OF HYGIENE TROPICAL MEDICINE	29	0.327
SHANDONG UNIVERSITY	29	0.327
UNIVERSIDAD DE HUELVA	29	0.327
UNIVERSITY OF FLORIDA	29	0.327
UNIVERSITY OF TEXAS HEALTH SCIENCE CENTER HOUSTON	29	0.327
UNIVERSITY OF VALENCIA	29	0.327
BAYLOR COLLEGE OF MEDICINE	28	0.316
FLINDERS UNIVERSITY SOUTH AUSTRALIA	28	0.316
IDIBAPS	28	0.316
JORDAN UNIVERSITY OF SCIENCE TECHNOLOGY	28	0.316
QUEENS UNIVERSITY BELFAST	28	0.316
SORBONNE UNIVERSITE	28	0.316
SOUTH LONDON MAUDSLEY NHS TRUST	28	0.316
UNIVERSITE PARIS SACLAY	28	0.316
UNIVERSITY OF CALIFORNIA IRVINE	28	0.316
UNIVERSITY OF DUISBURG ESSEN	28	0.316
UNIVERSITY OF GLASGOW	28	0.316
UNIVERSITY OF GRANADA	28	0.316
UTAH SYSTEM OF HIGHER EDUCATION	28	0.316
FEINBERG SCHOOL OF MEDICINE	27	0.305
HACETTEPE UNIVERSITY	27	0.305
NATIONAL CHENG KUNG UNIVERSITY	27	0.305
UNIVERSITE DE MONTPELLIER	27	0.305
UNIVERSITY OF MANITOBA	27	0.305
UNIVERSITY OF WARWICK	27	0.305
YONSEI UNIVERSITY	27	0.305
YORK UNIVERSITY CANADA	27	0.305
AARHUS UNIVERSITY	26	0.294
CHINA MEDICAL UNIVERSITY	26	0.294
DAVID GEFFEN SCHOOL OF MEDICINE AT UCLA	26	0.294
KAOHSIUNG MEDICAL UNIVERSITY	26	0.294
NATIONAL INSTITUTES OF HEALTH NIH USA	26	0.294
RADBOUD UNIVERSITY NIJMEGEN	26	0.294
RUTGERS STATE UNIVERSITY NEW BRUNSWICK	26	0.294
UNIVERSITA DEGLI STUDI DI BARI ALDO MORO	26	0.294
UNIVERSITY OF COLORADO ANSCHUTZ MEDICAL CAMPUS	26	0.294
UNIVERSITY OF ILLINOIS SYSTEM	26	0.294
UNIVERSITY OF ZAGREB	26	0.294
WESTERN UNIVERSITY UNIVERSITY OF WESTERN ONTARIO	26	0.294
WORLD HEALTH ORGANIZATION	26	0.294
AUSTRALIAN NATIONAL UNIVERSITY	25	0.282
BEN GURION UNIVERSITY	25	0.282
CASE WESTERN RESERVE UNIVERSITY	25	0.282
CORNELL UNIVERSITY	25	0.282
CURTIN UNIVERSITY	25	0.282
LEIDEN UNIVERSITY	25	0.282
ULM UNIVERSITY	25	0.282
ULSTER UNIVERSITY	25	0.282
UNIVERSIDADE FEDERAL DE SAO PAULO UNIFESP	25	0.282
UNIVERSITY OF CONNECTICUT	25	0.282
UNIVERSITY OF EXETER	25	0.282
UNIVERSITY OF HAMBURG	25	0.282
UNIVERSITY OF ROME TOR VERGATA	25	0.282
UNIVERSITY OF ULSAN	25	0.282
UNIVERSITY OF UTAH	25	0.282
UNIVERSITY OF WISCONSIN SYSTEM	25	0.282
WROCLAW MEDICAL UNIVERSITY	25	0.282
ARIEL UNIVERSITY	24	0.271
AUTONOMOUS UNIVERSITY OF MADRID	24	0.271
BAR ILAN UNIVERSITY	24	0.271
ERASMUS MC	24	0.271
GUY S ST THOMAS NHS FOUNDATION TRUST	24	0.271
HELMHOLTZ ASSOCIATION	24	0.271
INDIANA UNIVERSITY BLOOMINGTON	24	0.271
JOHNS HOPKINS MEDICINE	24	0.271
LEIDEN UNIVERSITY EXCL LUMC	24	0.271
UNIVERSITY OF AUCKLAND	24	0.271
UNIVERSITY OF LAUSANNE	24	0.271
UNIVERSITY OF LEEDS	24	0.271
UNIVERSITY OF QUEBEC	24	0.271
ARISTOTLE UNIVERSITY OF THESSALONIKI	23	0.26
CAIRO UNIVERSITY	23	0.26
CENTERS FOR DISEASE CONTROL PREVENTION USA	23	0.26
NATIONAL INSTITUTE OF MENTAL HEALTH NEUROSCIENCES INDIA	23	0.26
SAINT MICHAELS HOSPITAL TORONTO	23	0.26
UNIVERSITY OF MASSACHUSETTS SYSTEM	23	0.26
AMERICAN UNIVERSITY OF BEIRUT	22	0.248
ANGLIA RUSKIN UNIVERSITY	22	0.248
CALIFORNIA STATE UNIVERSITY SYSTEM	22	0.248
DARTMOUTH COLLEGE	22	0.248
FUJIAN MEDICAL UNIVERSITY	22	0.248
GRIFFITH UNIVERSITY	22	0.248
GUANGZHOU MEDICAL UNIVERSITY	22	0.248
IRCCS SANTA LUCIA	22	0.248
LEIPZIG UNIVERSITY	22	0.248
MAYNOOTH UNIVERSITY	22	0.248
QUEEN MARY UNIVERSITY LONDON	22	0.248
SHENZHEN UNIVERSITY	22	0.248
SWANSEA UNIVERSITY	22	0.248
SWINBURNE UNIVERSITY OF TECHNOLOGY	22	0.248
UNIVERSIDAD DE MALAGA	22	0.248
UNIVERSIDADE ESTADUAL DE CAMPINAS	22	0.248
UNIVERSITY MEDICAL CENTER HAMBURG EPPENDORF	22	0.248
UNIVERSITY OF BASEL	22	0.248
UNIVERSITY OF BONN	22	0.248
UNIVERSITY OF FERRARA	22	0.248
UNIVERSITY OF HELSINKI	22	0.248
UNIVERSITY OF INDONESIA	22	0.248
UNIVERSITY OF L AQUILA	22	0.248
XI AN JIAOTONG UNIVERSITY	22	0.248
CARDIFF UNIVERSITY	21	0.237
IRCCS CA GRANDA OSPEDALE MAGGIORE POLICLINICO	21	0.237
ISLAMIC AZAD UNIVERSITY	21	0.237
KAOHSIUNG MEDICAL UNIVERSITY HOSPITAL	21	0.237
OSLO METROPOLITAN UNIVERSITY OSLOMET	21	0.237
SHAHID BEHESHTI UNIVERSITY MEDICAL SCIENCES	21	0.237
SHIRAZ UNIVERSITY OF MEDICAL SCIENCE	21	0.237
STATE UNIVERSITY OF NEW YORK SUNY STONY BROOK	21	0.237
TILBURG UNIVERSITY	21	0.237
TSINGHUA UNIVERSITY	21	0.237
UNIVERSITI KEBANGSAAN MALAYSIA	21	0.237
UNIVERSITY OF ARKANSAS SYSTEM	21	0.237
UNIVERSITY OF BERN	21	0.237
UNIVERSITY OF CATANIA	21	0.237
UNIVERSITY OF MARYLAND COLLEGE PARK	21	0.237
UNIVERSITY OF OTAGO	21	0.237
UNIVERSITY OF WATERLOO	21	0.237
UNIVERSITY OF WISCONSIN MADISON	21	0.237
UPPSALA UNIVERSITY	21	0.237
UTRECHT UNIVERSITY MEDICAL CENTER	21	0.237
VIRGINIA COMMONWEALTH UNIVERSITY	21	0.237
BOSTON CHILDREN S HOSPITAL	20	0.226
GEORGE WASHINGTON UNIVERSITY	20	0.226
ISTITUTO SUPERIORE DI SANITA ISS	20	0.226
JILIN UNIVERSITY	20	0.226
JUSTUS LIEBIG UNIVERSITY GIESSEN	20	0.226
MICHIGAN STATE UNIVERSITY	20	0.226
NEW YORK STATE PSYCHIATRY INSTITUTE	20	0.226
NORWEGIAN UNIVERSITY OF SCIENCE TECHNOLOGY NTNU	20	0.226
PEKING UNION MEDICAL COLLEGE	20	0.226
PLA SECOND MILITARY MEDICAL UNIVERSITY	20	0.226
QATAR UNIVERSITY	20	0.226
QUEENS UNIVERSITY CANADA	20	0.226
TAIPEI MEDICAL UNIVERSITY	20	0.226
TULANE UNIVERSITY	20	0.226
UNIVERSITY COLLEGE LONDON HOSPITALS NHS FOUNDATION TRUST	20	0.226
UNIVERSITY OF BASQUE COUNTRY	20	0.226
UNIVERSITY OF CHICAGO	20	0.226
UNIVERSITY OF MARYLAND BALTIMORE	20	0.226
UNIVERSITY OF NORTH CAROLINA SCHOOL OF MEDICINE	20	0.226
WAYNE STATE UNIVERSITY	20	0.226
WESTERN SYDNEY UNIVERSITY	20	0.226
AGA KHAN UNIVERSITY	19	0.215
EBERHARD KARLS UNIVERSITY OF TUBINGEN	19	0.215
HANOI MEDICAL UNIVERSITY	19	0.215
INSTITUTO DE SALUD CARLOS III	19	0.215
MURDOCH CHILDREN S RESEARCH INSTITUTE	19	0.215
NANYANG TECHNOLOGICAL UNIVERSITY	19	0.215
NANYANG TECHNOLOGICAL UNIVERSITY NATIONAL INSTITUTE OF EDUCATION NIE SINGAPORE	19	0.215
NEWCASTLE UNIVERSITY UK	19	0.215
OTTAWA HOSPITAL RESEARCH INSTITUTE	19	0.215
PUBLIC HEALTH ENGLAND	19	0.215
UNIVERSITA DI MODENA E REGGIO EMILIA	19	0.215
UNIVERSITY COLLEGE CORK	19	0.215
UNIVERSITY OF ALABAMA SYSTEM	19	0.215
UNIVERSITY OF BELGRADE	19	0.215
UNIVERSITY OF BERGEN	19	0.215
UNIVERSITY OF MURCIA	19	0.215
UNIVERSITY OF SOUTH FLORIDA	19	0.215
UNIVERSITY OF TEXAS AUSTIN	19	0.215
UNIVERSITY OF VERONA	19	0.215
VRIJE UNIVERSITEIT BRUSSEL	19	0.215
ANHUI MEDICAL UNIVERSITY	18	0.203
CHUNG ANG UNIVERSITY	18	0.203
COMMUNAUTE UNIVERSITE GRENOBLE ALPES	18	0.203
CONSEJO NACIONAL DE INVESTIGACIONES CIENTIFICAS Y TECNICAS CONICET	18	0.203
CONSIGLIO NAZIONALE DELLE RICERCHE CNR	18	0.203
DANUBE UNIVERSITY KREMS	18	0.203
FUNDACAO OSWALDO CRUZ	18	0.203
HEBREW UNIVERSITY OF JERUSALEM	18	0.203
HOSPITAL UNIVERSITARI VALL D HEBRON	18	0.203
IMAM ABDULRAHMAN BIN FAISAL UNIVERSITY	18	0.203
ISTANBUL UNIVERSITY CERRAHPASA	18	0.203
JINAN UNIVERSITY	18	0.203
LAVAL UNIVERSITY	18	0.203
LUND UNIVERSITY	18	0.203
MEDICAL UNIVERSITY OF INNSBRUCK	18	0.203
OREGON HEALTH SCIENCE UNIVERSITY	18	0.203
SOOCHOW UNIVERSITY CHINA	18	0.203
TEXAS A M UNIVERSITY SYSTEM	18	0.203
UNIVERSIDAD DE ESPECIALIDADES ESPIRITU SANTO	18	0.203
UNIVERSITE GRENOBLE ALPES UGA	18	0.203
UNIVERSITY OF ABERDEEN	18	0.203
UNIVERSITY OF CINCINNATI	18	0.203
UNIVERSITY OF GONDAR	18	0.203
UNIVERSITY OF GOTHENBURG	18	0.203
UNIVERSITY OF HULL	18	0.203
UNIVERSITY OF PALERMO	18	0.203
UNIVERSITY OF VIENNA	18	0.203
WENZHOU MEDICAL UNIVERSITY	18	0.203
ALEXANDRIA UNIVERSITY	17	0.192
ARIZONA STATE UNIVERSITY	17	0.192
ARMY MEDICAL UNIVERSITY	17	0.192
ASAN MEDICAL CENTER	17	0.192
BANGLADESH RURAL ADVANCEMENT COMMITTEE BRAC	17	0.192
CIBERESP	17	0.192
CLEVELAND CLINIC FOUNDATION	17	0.192
EDUCATION UNIVERSITY OF HONG KONG EDUHK	17	0.192
HAMADAN UNIV MED SCI	17	0.192
HOSPITAL FOR SICK CHILDREN SICKKIDS	17	0.192
IRCCS OSPEDALE SAN RAFFAELE	17	0.192
NATIONAL CENTER FOR NEUROLOGY PSYCHIATRY JAPAN	17	0.192
QASSIM UNIVERSITY	17	0.192
SEOUL NATIONAL UNIVERSITY HOSPITAL	17	0.192
ST VINCENT S HOSPITAL MELBOURNE	17	0.192
SULTAN QABOOS UNIVERSITY	17	0.192
TECHNISCHE UNIVERSITAT DRESDEN	17	0.192
TEXAS A M UNIVERSITY COLLEGE STATION	17	0.192
TONGJI UNIVERSITY	17	0.192
UMM AL QURA UNIVERSITY	17	0.192
UNITED ARAB EMIRATES UNIVERSITY	17	0.192
UNIVERSIDAD LOYOLA ANDALUCIA	17	0.192
UNIVERSIDADE DE COIMBRA	17	0.192
UNIVERSITY OF ALABAMA BIRMINGHAM	17	0.192
UNIVERSITY OF BATH	17	0.192
UNIVERSITY OF EASTERN PIEDMONT AMEDEO AVOGADRO	17	0.192
UNIVERSITY OF IOWA	17	0.192
UNIVERSITY OF MESSINA	17	0.192
UNIVERSITY OF ROCHESTER	17	0.192
UNIVERSITY OF TECHNOLOGY SYDNEY	17	0.192
UNIVERSITY OF TENNESSEE SYSTEM	17	0.192
UNIVERSITY OF WITWATERSRAND	17	0.192
YESHIVA UNIVERSITY	17	0.192
AIX MARSEILLE UNIVERSITE	16	0.181
ALBERTA HEALTH SERVICES AHS	16	0.181
CHU DE MONTPELLIER	16	0.181
CITY UNIVERSITY OF NEW YORK CUNY SYSTEM	16	0.181
CONSEJO SUPERIOR DE INVESTIGACIONES CIENTIFICAS CSIC	16	0.181
JONKOPING UNIVERSITY	16	0.181
LANCASTER UNIVERSITY	16	0.181
LINKOPING UNIVERSITY	16	0.181
MARCHE POLYTECHNIC UNIVERSITY	16	0.181
MAX PLANCK SOCIETY	16	0.181
MCLEAN HOSPITAL	16	0.181
MEDICAL UNIVERSITY OF WARSAW	16	0.181
NATIONAL CHENG KUNG UNIVERSITY HOSPITAL	16	0.181
NORTHWELL HEALTH	16	0.181
OSAKA UNIVERSITY	16	0.181
POST GRADUATE INSTITUTE OF MEDICAL EDUCATION RESEARCH PGIMER CHANDIGARH	16	0.181
ROYAL CHILDREN S HOSPITAL MELBOURNE	16	0.181
SECHENOV FIRST MOSCOW STATE MEDICAL UNIVERSITY	16	0.181
UK RESEARCH INNOVATION UKRI	16	0.181
UNIVERSIDAD DE ALMERIA	16	0.181
UNIVERSIDAD MIGUEL HERNANDEZ DE ELCHE	16	0.181
UNIVERSIDADE FEDERAL DE MINAS GERAIS	16	0.181
UNIVERSIDADE NOVA DE LISBOA	16	0.181
UNIVERSITE DE VERSAILLES SAINT QUENTIN EN YVELINES	16	0.181
UNIVERSITY OF BRESCIA	16	0.181
UNIVERSITY OF CALIFORNIA BERKELEY	16	0.181
UNIVERSITY OF ILLINOIS CHICAGO	16	0.181
UNIVERSITY OF ILLINOIS CHICAGO HOSPITAL	16	0.181
UNIVERSITY OF ZARAGOZA	16	0.181
VA PALO ALTO HEALTH CARE SYSTEM	16	0.181
AUSTIN RESEARCH INSTITUTE	15	0.169
BAQIYATALLAH UNIVERSITY OF MEDICAL SCIENCES BMSU	15	0.169
CAROL DAVILA UNIVERSITY OF MEDICINE PHARMACY	15	0.169
CHARLES UNIVERSITY PRAGUE	15	0.169
CHINA UNIVERSITY OF GEOSCIENCES	15	0.169
EDINBURGH NAPIER UNIVERSITY	15	0.169
HOPITAL UNIVERSITAIRE PITIE SALPETRIERE APHP	15	0.169
INDIAN INSTITUTE OF TECHNOLOGY SYSTEM IIT SYSTEM	15	0.169
LUIGI SACCO HOSPITAL	15	0.169
MAGNA GRAECIA UNIVERSITY OF CATANZARO	15	0.169
NORTHUMBRIA UNIVERSITY	15	0.169
PENNSYLVANIA STATE UNIVERSITY UNIVERSITY PARK	15	0.169
SEJONG UNIVERSITY	15	0.169
UNIVERSIDAD DE EXTREMADURA	15	0.169
UNIVERSIDADE DE LISBOA	15	0.169
UNIVERSIDADE DO MINHO	15	0.169
UNIVERSITE CATHOLIQUE LOUVAIN	15	0.169
UNIVERSITE DE BORDEAUX	15	0.169
UNIVERSITY CAMPUS BIO MEDICO ROME ITALY	15	0.169
UNIVERSITY OF DUNDEE	15	0.169
UNIVERSITY OF IBADAN	15	0.169
UNIVERSITY OF MUNSTER	15	0.169
UNIVERSITY OF NOTRE DAME AUSTRALIA	15	0.169
UNIVERSITY OF OVIEDO	15	0.169
UNIVERSITY OF PERUGIA	15	0.169
UNIVERSITY OF SHARJAH	15	0.169
UNIVERSITY OF SHERBROOKE	15	0.169
UNIVERSITY OF SOUTH CAROLINA COLUMBIA	15	0.169
UNIVERSITY OF SOUTH CAROLINA SYSTEM	15	0.169
UNIVERSITY OF TSUKUBA	15	0.169
YONSEI UNIVERSITY HEALTH SYSTEM	15	0.169
A O U CITTA DELLA SALUTE E DELLA SCIENZA DI TORINO	14	0.158
CENTRE HOSPITALIER UNIVERSITAIRE VAUDOIS CHUV	14	0.158
CHAIM SHEBA MEDICAL CENTER	14	0.158
ICREA	14	0.158
INSTITUT HOSPITAL DEL MAR D INVESTIGACIONS MEDIQUES IMIM	14	0.158
ISFAHAN UNIVERSITY MEDICAL SCIENCE	14	0.158
ISTANBUL UNIVERSITY	14	0.158
KEELE UNIVERSITY	14	0.158
KING SAUD BIN ABDULAZIZ UNIVERSITY FOR HEALTH SCIENCES	14	0.158
KOREA UNIVERSITY	14	0.158
KUNMING MEDICAL UNIVERSITY	14	0.158
LOUISIANA STATE UNIVERSITY SYSTEM	14	0.158
MAHIDOL UNIVERSITY	14	0.158
MASHHAD UNIVERSITY MEDICAL SCIENCE	14	0.158
MEDICAL UNIVERSITY SILESIA	14	0.158
POLISH ACADEMY OF SCIENCES	14	0.158
POMPEU FABRA UNIVERSITY	14	0.158
PRINCESS NOURAH BINT ABDULRAHMAN UNIVERSITY	14	0.158
PURDUE UNIVERSITY	14	0.158
PURDUE UNIVERSITY SYSTEM	14	0.158
ROYAL COLLEGE OF SURGEONS IRELAND	14	0.158
SIMON FRASER UNIVERSITY	14	0.158
SOUTHWEST UNIVERSITY CHINA	14	0.158
TUFTS UNIVERSITY	14	0.158
UNIVERSIDADE FEDERAL DO RIO GRANDE DO NORTE	14	0.158
UNIVERSITE LIBRE DE BRUXELLES	14	0.158
UNIVERSITY OF BUENOS AIRES	14	0.158
UNIVERSITY OF CYPRUS	14	0.158
UNIVERSITY OF HOUSTON	14	0.158
UNIVERSITY OF HOUSTON SYSTEM	14	0.158
UNIVERSITY OF KANSAS	14	0.158
UNIVERSITY OF NEBRASKA SYSTEM	14	0.158
UNIVERSITY OF NICOSIA	14	0.158
UNIVERSITY OF PARMA	14	0.158
UNIVERSITY OF THE PHILIPPINES SYSTEM	14	0.158
UNIVERSITY OF WARSAW	14	0.158
VICTORIA UNIVERSITY	14	0.158
WASEDA UNIVERSITY	14	0.158
WASHINGTON STATE UNIVERSITY	14	0.158
WUHAN UNIVERSITY OF SCIENCE TECHNOLOGY	14	0.158
AGRI IBRAHIM CECEN UNIVERSITY	13	0.147
AIRLANGGA UNIVERSITY	13	0.147
ALL INDIA INSTITUTE OF MEDICAL SCIENCES AIIMS NEW DELHI	13	0.147
ASSISTANCE PUBLIQUE HOPITAUX DE MARSEILLE	13	0.147
BRAC UNIVERSITY	13	0.147
CHINESE PEOPLE S LIBERATION ARMY GENERAL HOSPITAL	13	0.147
CHU LYON	13	0.147
CINCINNATI CHILDREN S HOSPITAL MEDICAL CENTER	13	0.147
CITY UNIVERSITY LONDON	13	0.147
CITY UNIVERSITY OF HONG KONG	13	0.147
EBERHARD KARLS UNIVERSITY HOSPITAL	13	0.147
EDITH COWAN UNIVERSITY	13	0.147
ETH ZURICH	13	0.147
HAINAN MEDICAL UNIVERSITY	13	0.147
HAMAD MEDICAL CORPORATION	13	0.147
HASHEMITE UNIVERSITY	13	0.147
INONU UNIVERSITY	13	0.147
INSTITUTO NACIONAL DE CIENCIAS MEDICAS Y NUTRICION SALVADOR ZUBIRAN MEXICO	13	0.147
INTERNATIONAL CENTRE FOR DIARRHOEAL DISEASE RESEARCH ICDDR	13	0.147
IRCCS ISTITUTO AUXOLOGICO ITALIANO	13	0.147
ISTANBUL MEDENIYET UNIVERSITY	13	0.147
KING KHALID UNIVERSITY	13	0.147
LANZHOU UNIVERSITY	13	0.147
LEIDEN UNIVERSITY MEDICAL CENTER LUMC	13	0.147
MACQUARIE UNIVERSITY	13	0.147
MARMARA UNIVERSITY	13	0.147
MASSACHUSETTS INSTITUTE OF TECHNOLOGY MIT	13	0.147
NOTTINGHAM UNIVERSITY HOSPITAL NHS TRUST	13	0.147
PURDUE UNIVERSITY WEST LAFAYETTE CAMPUS	13	0.147
RIGSHOSPITALET	13	0.147
RUTGERS STATE UNIVERSITY MEDICAL CENTER	13	0.147
SINAI HEALTH SYSTEM TORONTO	13	0.147
SOUTH CHINA NORMAL UNIVERSITY	13	0.147
STATE UNIVERSITY OF NEW YORK SUNY BUFFALO	13	0.147
SUNNYBROOK HEALTH SCIENCE CENTER	13	0.147
SUNNYBROOK RESEARCH INSTITUTE	13	0.147
TAIF UNIVERSITY	13	0.147
TECHNICAL UNIVERSITY OF MUNICH	13	0.147
TEXAS STATE UNIVERSITY SYSTEM	13	0.147
UNIVERSIDAD AUTONOMA DE CHILE	13	0.147
UNIVERSIDAD DE VALLADOLID	13	0.147
UNIVERSIDADE DE AVEIRO	13	0.147
UNIVERSITAT DE GIRONA	13	0.147
UNIVERSITE CLAUDE BERNARD LYON 1	13	0.147
UNIVERSITE DE TOULOUSE	13	0.147
UNIVERSITY OF CAGLIARI	13	0.147
UNIVERSITY OF CALIFORNIA DAVIS	13	0.147
UNIVERSITY OF DHAKA	13	0.147
UNIVERSITY OF ELECTRONIC SCIENCE TECHNOLOGY OF CHINA	13	0.147
UNIVERSITY OF FREIBURG	13	0.147
UNIVERSITY OF GEORGIA	13	0.147
UNIVERSITY OF HERTFORDSHIRE	13	0.147
UNIVERSITY OF NEWCASTLE	13	0.147
UNIVERSITY OF OPOLE	13	0.147
UNIVERSITY OF PLYMOUTH	13	0.147
UNIVERSITY OF SALERNO	13	0.147
UNIVERSITY OF TENNESSEE KNOXVILLE	13	0.147
UNIVERSITY OF TEXAS SOUTHWESTERN MEDICAL CENTER DALLAS	13	0.147
UNIVERSITY OF THE PHILIPPINES MANILA	13	0.147
UNIVERSITY OF WEST ATTICA	13	0.147
UTMD ANDERSON CANCER CENTER	13	0.147
YILDIRIM BEYAZIT UNIVERSITY	13	0.147
ALBERT EINSTEIN COLLEGE OF MEDICINE	12	0.136
ASIA UNIVERSITY TAIWAN	12	0.136
ASSIUT UNIVERSITY	12	0.136
AZIENDA OSPEDALIERA SANT ANDREA	12	0.136
AZIENDA OSPEDALIERO UNIVERSITARIA CAREGGI	12	0.136
BARTS HEALTH NHS TRUST	12	0.136
BERLIN INST HLTH	12	0.136
CHILDRENS HOSPITAL OF PHILADELPHIA	12	0.136
CHINA MEDICAL UNIVERSITY TAIWAN	12	0.136
CHONNAM NATIONAL UNIVERSITY	12	0.136
CNRS NATIONAL INSTITUTE FOR BIOLOGY INSB	12	0.136
CONCORDIA UNIVERSITY CANADA	12	0.136
DALIAN MEDICAL UNIVERSITY	12	0.136
DUY TAN UNIVERSITY	12	0.136
EAST CHINA NORMAL UNIVERSITY	12	0.136
FEDERATION UNIVERSITY AUSTRALIA	12	0.136
FLORIDA INTERNATIONAL UNIVERSITY	12	0.136
GEORGETOWN UNIVERSITY	12	0.136
GERMAN CENTER FOR NEURODEGENERATIVE DISEASES DZNE	12	0.136
GHENT UNIVERSITY HOSPITAL	12	0.136
INGHAM INSTITUTE FOR APPLIED MEDICAL RESEARCH	12	0.136
INST MENTAL HLTH	12	0.136
IRAN UNIVERSITY OF MEDICAL SCIENCES	12	0.136
IRCCS FONDAZIONE CASIMIRO MONDINO	12	0.136
IRCCS OSPED POLICLIN SAN MARTINO	12	0.136
JAGIELLONIAN UNIVERSITY	12	0.136
JEFFERSON UNIVERSITY	12	0.136
KAISER PERMANENTE	12	0.136
KEIO UNIVERSITY	12	0.136
KUWAIT UNIVERSITY	12	0.136
KYUNGPOOK NATIONAL UNIVERSITY	12	0.136
LOUGHBOROUGH UNIVERSITY	12	0.136
LUNENFELD TANENBAUM RESEARCH INSTITUTE	12	0.136
MINIST EDUC	12	0.136
NANJING NORMAL UNIVERSITY	12	0.136
NATIONAL TAIWAN UNIVERSITY	12	0.136
OTTO VON GUERICKE UNIVERSITY	12	0.136
OXFORD UNIVERSITY HOSPITALS NHS FOUNDATION TRUST	12	0.136
POZNAN UNIVERSITY OF MEDICAL SCIENCES	12	0.136
PRINCE SULTAN UNIVERSITY	12	0.136
QAZVIN UNIVERSITY OF MEDICAL SCIENCES QUMS	12	0.136
ROYAL HOLLOWAY UNIVERSITY LONDON	12	0.136
RUHR UNIVERSITY BOCHUM	12	0.136
SALFORD ROYAL NHS FOUNDATION TRUST	12	0.136
SHENZHEN KANGNING HOSP	12	0.136
STOCKHOLM UNIVERSITY	12	0.136
TAMPERE UNIVERSITY	12	0.136
UNIVERSIDADE ESTADUAL PAULISTA	12	0.136
UNIVERSIDADE FEDERAL DO RIO DE JANEIRO	12	0.136
UNIVERSITY HOSPITALS OF LEICESTER NHS TRUST	12	0.136
UNIVERSITY OF ARKANSAS FAYETTEVILLE	12	0.136
UNIVERSITY OF GDANSK	12	0.136
UNIVERSITY OF KENTUCKY	12	0.136
UNIVERSITY OF MASSACHUSETTS WORCESTER	12	0.136
UNIVERSITY OF SUSSEX	12	0.136
UNIVERSITY OF THESSALY	12	0.136
VILNIUS UNIVERSITY	12	0.136
WEST VIRGINIA UNIVERSITY	12	0.136
YARMOUK UNIVERSITY	12	0.136
YOKOHAMA CITY UNIVERSITY	12	0.136
AIN SHAMS UNIVERSITY	11	0.124
ALBERTA CHILDRENS HOSPITAL	11	0.124
ANTALYA TRAINING RESEARCH HOSPITAL	11	0.124
ATATURK UNIVERSITY	11	0.124
ATHENS MEDICAL SCHOOL	11	0.124
AZIENDA OSPEDALIERA UNIVERSITA DI PADOVA	11	0.124
BLACK DOG INSTITUTE	11	0.124
BRUNEL UNIVERSITY	11	0.124
CHIBA UNIVERSITY	11	0.124
CITY HOSPITAL ANKARA	11	0.124
DOW UNIVERSITY OF HEALTH SCIENCES	11	0.124
FORDHAM UNIVERSITY	11	0.124
HANGZHOU NORMAL UNIVERSITY	11	0.124
HANNOVER MEDICAL SCHOOL	11	0.124
HEBEI MEDICAL UNIVERSITY	11	0.124
HOPITAL UNIVERSITAIRE COCHIN APHP	11	0.124
HOSP CLIN PORTO ALEGRE	11	0.124
HUE UNIVERSITY	11	0.124
INDIANA UNIVERSITY PURDUE UNIVERSITY INDIANAPOLIS	11	0.124
IRCCS MARIO NEGRI	11	0.124
KERMAN UNIVERSITY OF MEDICAL SCIENCES	11	0.124
KING S COLLEGE HOSPITAL NHS FOUNDATION TRUST	11	0.124
LI KA SHING KNOWLEDGE INSTITUTE	11	0.124
MANIPAL ACADEMY OF HIGHER EDUCATION MAHE	11	0.124
MANSOURA UNIVERSITY	11	0.124
MAYO CLINIC PHOENIX	11	0.124
MELBOURNE HLTH	11	0.124
MODUM BAD PSYCHIAT HOSP	11	0.124
NANTES UNIVERSITE	11	0.124
NORWEGIAN INSTITUTE OF PUBLIC HEALTH NIPH	11	0.124
ROYAL MELBOURNE HOSPITAL	11	0.124
SHANXI MEDICAL UNIVERSITY	11	0.124
ST GEORGES UNIVERSITY LONDON	11	0.124
TEMPLE UNIVERSITY	11	0.124
UNIVERSITAT DE LES ILLES BALEARS	11	0.124
UNIVERSITE DE LILLE	11	0.124
UNIVERSITE DE LILLE ISITE	11	0.124
UNIVERSITE DE SFAX	11	0.124
UNIVERSITE DE STRASBOURG	11	0.124
UNIVERSITES DE STRASBOURG ETABLISSEMENTS ASSOCIES	11	0.124
UNIVERSITI PUTRA MALAYSIA	11	0.124
UNIVERSITY OF CHITTAGONG	11	0.124
UNIVERSITY OF ERLANGEN NUREMBERG	11	0.124
UNIVERSITY OF HAWAII SYSTEM	11	0.124
UNIVERSITY OF KWAZULU NATAL	11	0.124
UNIVERSITY OF LIMERICK	11	0.124
UNIVERSITY OF LUBECK	11	0.124
UNIVERSITY OF MISSOURI SYSTEM	11	0.124
UNIVERSITY OF NEW MEXICO	11	0.124
UNIVERSITY OF TURKU	11	0.124
UNIVERSITY OF VIRGINIA	11	0.124
VA CONNECTICUT HEALTHCARE SYSTEM	11	0.124
ALFRED HLTH	10	0.113
ARIZONA STATE UNIVERSITY TEMPE	10	0.113
BANGLADESH UNIVERSITY OF HEALTH SCIENCES BUHS	10	0.113
BRIGHAM YOUNG UNIVERSITY	10	0.113
CAMDEN ISLINGTON NHS FDN TRUST	10	0.113
CAPITAL NORMAL UNIVERSITY	10	0.113
CHILDREN S HOSPITAL COLORADO	10	0.113
CHONGQING UNIVERSITY	10	0.113
CHU DE NANTES	10	0.113
CHU LILLE	10	0.113
CHU STRASBOURG	10	0.113
CHULALONGKORN UNIVERSITY	10	0.113
FIRAT UNIVERSITY	10	0.113
HARBIN MEDICAL UNIVERSITY	10	0.113
HAUKELAND UNIVERSITY HOSPITAL	10	0.113
HIROSHIMA UNIVERSITY	10	0.113
HUAIBEI NORMAL UNIVERSITY	10	0.113
HUBEI UNIVERSITY OF MEDICINE	10	0.113
IRCCS BAMBINO GESU	10	0.113
JOHANNES GUTENBERG UNIVERSITY OF MAINZ	10	0.113
JSS ACADEMY OF HIGHER EDUCATION RESEARCH	10	0.113
KENNEDY KRIEGER INSTITUTE	10	0.113
KING FAISAL UNIVERSITY	10	0.113
KING GEORGE S MEDICAL UNIVERSITY	10	0.113
MANCHESTER METROPOLITAN UNIVERSITY	10	0.113
MEDICAL COLLEGE OF WISCONSIN	10	0.113
MEDICAL UNIVERSITY OF SOUTH CAROLINA	10	0.113
MINISTRY OF HEALTH SAUDI ARABIA	10	0.113
NANJING UNIVERSITY	10	0.113
NGUYEN TAT THANH UNIVERSITY NTTU	10	0.113
ODENSE UNIVERSITY HOSPITAL	10	0.113
PEKING UNION MEDICAL COLLEGE HOSPITAL	10	0.113
POMERANIAN MEDICAL UNIVERSITY	10	0.113
PONTIFICIA UNIVERSIDAD CATOLICA DE CHILE	10	0.113
ROLLINS SCHOOL PUBLIC HEALTH	10	0.113
SEATTLE CHILDREN S HOSPITAL	10	0.113
SELCUK UNIVERSITY	10	0.113
SINGAPORE GENERAL HOSPITAL	10	0.113
SOUTHEAST UNIVERSITY CHINA	10	0.113
ST LUKE S INTERNATIONAL HOSPITAL	10	0.113
TOHOKU UNIVERSITY	10	0.113
TOKYO MEDICAL DENTAL UNIVERSITY TMDU	10	0.113
UNIVERSIDAD DE CADIZ	10	0.113
UNIVERSIDAD DE CHILE	10	0.113
UNIVERSIDAD DE CORDOBA	10	0.113
UNIVERSIDAD NACIONAL AUTONOMA DE MEXICO	10	0.113
UNIVERSIDAD NACIONAL DE EDUCACION A DISTANCIA UNED	10	0.113
UNIVERSIDAD REY JUAN CARLOS	10	0.113
UNIVERSIDADE DO ESTADO DO RIO DE JANEIRO	10	0.113
UNIVERSITE DE TUNIS EL MANAR	10	0.113
UNIVERSITE PARIS EST CRETEIL VAL DE MARNE UPEC	10	0.113
UNIVERSITI MALAYSIA SABAH	10	0.113
UNIVERSITY HOSPITAL LEUVEN	10	0.113
UNIVERSITY OF ARIZONA	10	0.113
UNIVERSITY OF CAPE TOWN	10	0.113
UNIVERSITY OF EAST ANGLIA	10	0.113
UNIVERSITY OF GOTTINGEN	10	0.113
UNIVERSITY OF HAWAII MANOA	10	0.113
UNIVERSITY OF KANSAS MEDICAL CENTER	10	0.113
UNIVERSITY OF LINCOLN	10	0.113
UNIVERSITY OF LODZ	10	0.113
UNIVERSITY OF QUEBEC MONTREAL	10	0.113
UNIVERSITY OF READING	10	0.113
UNIVERSITY OF SOUTH AUSTRALIA	10	0.113
UNIVERSITY OF TRIESTE	10	0.113
UNIVERSITY OF UDINE	10	0.113
UNIVERSITY OF WOLLONGONG	10	0.113
XUZHOU MEDICAL COLLEGE	10	0.113
YEUNGNAM UNIVERSITY	10	0.113
ADDIS ABABA UNIVERSITY	9	0.102
AHVAZ JUNDISHAPUR UNIVERSITY OF MEDICAL SCIENCES AJUMS	9	0.102
AOU POLICLINICO S ORSOLA MALPIGHI	9	0.102
BAYLOR UNIVERSITY	9	0.102
BOSTON COLLEGE	9	0.102
CHENGDU MEDICAL COLLEGE	9	0.102
CHINA MEDICAL UNIVERSITY HOSPITAL TAIWAN	9	0.102
CHU DE NIMES	9	0.102
CIBERES	9	0.102
CIBEROBN	9	0.102
COMSATS UNIVERSITY ISLAMABAD CUI	9	0.102
COVENTRY UNIVERSITY	9	0.102
EUROPEAN UNIVERSITY OF MADRID	9	0.102
EWHA WOMANS UNIVERSITY	9	0.102
FACULTE DE MEDECINE DE TUNIS FMT	9	0.102
FASA UNIV MED SCI	9	0.102
FUKUSHIMA MEDICAL UNIVERSITY	9	0.102
GAZI UNIVERSITY	9	0.102
GENERAL UNIVERSITY GREGORIO MARANON HOSPITAL	9	0.102
HARAMAYA UNIVERSITY	9	0.102
HOSPITAL DEL MAR	9	0.102
INSTITUTO DE INVESTIGACION SANITARIA DEL PRINCIPADO DE ASTURIAS ISPA	9	0.102
IOWA STATE UNIVERSITY	9	0.102
IRCCS EUROPEAN INSTITUTE OF ONCOLOGY IEO	9	0.102
IRCCS ISTITUTO GIANNINA GASLINI	9	0.102
IULIU HATIEGANU UNIVERSITY OF MEDICINE PHARMACY	9	0.102
JINING MEDICAL UNIVERSITY	9	0.102
KAHRAMANMARAS SUTCU IMAM UNIVERSITY	9	0.102
KERMANSHAH UNIVERSITY OF MEDICAL SCIENCES	9	0.102
KHULNA UNIVERSITY	9	0.102
KYOTO UNIVERSITY	9	0.102
LONDON SCHOOL ECONOMICS POLITICAL SCIENCE	9	0.102
MAASTRICHT UNIVERSITY MEDICAL CENTRE MUMC	9	0.102
MEDICAL UNIVERSITY LODZ	9	0.102
MEDICAL UNIVERSITY OF GRAZ	9	0.102
MIL HOSP 103	9	0.102
MONTANA STATE UNIVERSITY BOZEMAN	9	0.102
MONTANA STATE UNIVERSITY SYSTEM	9	0.102
NANCHANG UNIVERSITY	9	0.102
NEVADA SYSTEM OF HIGHER EDUCATION NSHE	9	0.102
NORTHEASTERN UNIVERSITY	9	0.102
OKLAHOMA STATE UNIVERSITY STILLWATER	9	0.102
OKLAHOMA STATE UNIVERSITY SYSTEM	9	0.102
ORYGEN THE NATIONAL CENTRE OF EXCELLENCE IN YOUTH MENTAL HEALTH	9	0.102
PAMUKKALE UNIVERSITY	9	0.102
PHILIPPS UNIVERSITY MARBURG	9	0.102
PRINCE SATTAM BIN ABDULAZIZ UNIVERSITY	9	0.102
QINGDAO UNIVERSITY	9	0.102
RAND CORPORATION	9	0.102
RENMIN UNIVERSITY OF CHINA	9	0.102
SAN DIEGO STATE UNIVERSITY	9	0.102
SOUTH CHINA UNIVERSITY OF TECHNOLOGY	9	0.102
SOUTHERN HLTH NHS FDN TRUST	9	0.102
SUNGKYUNKWAN UNIVERSITY SKKU	9	0.102
TANTA UNIVERSITY	9	0.102
TAYLOR S UNIVERSITY	9	0.102
TEXAS STATE UNIVERSITY SAN MARCOS	9	0.102
THE METHODIST HOSPITAL HOUSTON	9	0.102
THE METHODIST HOSPITAL SYSTEM	9	0.102
TOKYO MEDICAL UNIVERSITY	9	0.102
TRIBHUVAN UNIVERSITY	9	0.102
UMEA UNIVERSITY	9	0.102
UNIVERSIDAD DE BURGOS	9	0.102
UNIVERSIDADE FEDERAL DE SERGIPE	9	0.102
UNIVERSITA KORE DI ENNA	9	0.102
UNIVERSITY HOSPITALS OF CLEVELAND	9	0.102
UNIVERSITY OF ARKANSAS MEDICAL SCIENCES	9	0.102
UNIVERSITY OF BIELEFELD	9	0.102
UNIVERSITY OF BRIGHTON	9	0.102
UNIVERSITY OF COLOGNE	9	0.102
UNIVERSITY OF ESSEX	9	0.102
UNIVERSITY OF ILLINOIS URBANA CHAMPAIGN	9	0.102
UNIVERSITY OF LIEGE	9	0.102
UNIVERSITY OF LJUBLJANA	9	0.102
UNIVERSITY OF OCCUPATIONAL ENVIRONMENTAL HEALTH JAPAN	9	0.102
UNIVERSITY OF OREGON	9	0.102
UNIVERSITY OF QUEBEC TROIS RIVIERES	9	0.102
UNIVERSITY OF SAN FRANCISCO	9	0.102
UNIVERSITY OF SASKATCHEWAN	9	0.102
UNIVERSITY OF SCIENCE TECHNOLOGY OF CHINA CAS	9	0.102
UNIVERSITY OF SIENA	9	0.102
UNIVERSITY OF STRATHCLYDE	9	0.102
UNIVERSITY OF TEHRAN	9	0.102
UNIVERSITY OF TEXAS HEALTH SAN ANTONIO	9	0.102
UNIVERSITY OF TWENTE	9	0.102
VA BOSTON HEALTHCARE SYSTEM	9	0.102
VIETNAM MIL MED UNIV	9	0.102
WANNAN MEDICAL COLLEGE	9	0.102
WOMENS COLLEGE HOSPITAL	9	0.102
XIAMEN UNIVERSITY	9	0.102
XINJIANG MEDICAL UNIVERSITY	9	0.102
ZIAUDDIN UNIVERSITY	9	0.102
ADAM MICKIEWICZ UNIVERSITY	8	0.09
AJOU UNIVERSITY	8	0.09
AKDENIZ UNIVERSITY	8	0.09
ANKARA UNIVERSITY	8	0.09
ANN ROBERT H LURIE CHILDREN S HOSPITAL OF CHICAGO	8	0.09
ARCISPEDALE SANT ANNA	8	0.09
ARTVIN CORUH UNIVERSITY	8	0.09
ASHKELON ACAD COLL	8	0.09
BINZHOU MEDICAL UNIVERSITY	8	0.09
BROCK UNIVERSITY	8	0.09
CAMBRIDGE HEALTH ALLIANCE	8	0.09
CAMBRIDGESHIRE PETERBOROUGH NHS FDN TRUST	8	0.09
CAN THO UNIVERSITY OF MEDICINE PHARMACY CTUMP	8	0.09
CARLETON UNIVERSITY	8	0.09
CENTRAL CHINA NORMAL UNIVERSITY	8	0.09
CENTRAL INSTITUTE OF MENTAL HEALTH	8	0.09
CHANG GUNG UNIVERSITY	8	0.09
CHIANG MAI UNIVERSITY	8	0.09
CHILDREN S NATIONAL HEALTH SYSTEM	8	0.09
CHU DE TOULOUSE	8	0.09
COLLEGIUM MEDICUM JAGIELLONIAN UNIVERSITY	8	0.09
CUKUROVA UNIVERSITY	8	0.09
ECONOMIC SOCIAL RESEARCH COUNCIL ESRC	8	0.09
EGE UNIVERSITY	8	0.09
FLORIDA STATE UNIVERSITY	8	0.09
FONDAZIONE IRCCS ISTITUTO NAZIONALE TUMORI MILAN	8	0.09
FRIEDRICH SCHILLER UNIVERSITY OF JENA	8	0.09
GEORGIA STATE UNIVERSITY	8	0.09
GREAT ORMOND STREET HOSPITAL FOR CHILDREN NHS FOUNDATION TRUST	8	0.09
GUANGXI MEDICAL UNIVERSITY	8	0.09
HALLYM UNIVERSITY	8	0.09
HOKKAIDO UNIVERSITY	8	0.09
HOSPITAL SPEDALI CIVILI BRESCIA	8	0.09
HOSPITAL UNIVERSITARIO LA PAZ	8	0.09
HSE UNIVERSITY NATIONAL RESEARCH UNIVERSITY HIGHER SCHOOL OF ECONOMICS	8	0.09
INSTITUT D INVESTIGACIO BIOMEDICA DE BELLVITGE IDIBELL	8	0.09
INSTITUT DE RECHERCHE POUR LE DEVELOPPEMENT IRD	8	0.09
IRCCS ISTITUTO DELLE SCIENZE NEUROLOGICHE DI BOLOGNA ISNB	8	0.09
ISTANBUL SISLI HAMIDIYE ETFAL TRAINING RESEARCH HOSPITAL	8	0.09
ISTITUTI CLINICI SCIENTIFICI MAUGERI IRCCS	8	0.09
JAZAN UNIVERSITY	8	0.09
JIANGXI NORMAL UNIVERSITY	8	0.09
KANAGAWA UNIV HUMAN SERV	8	0.09
KEMENTERIAN KESIHATAN MALAYSIA	8	0.09
MEDICAL UNIVERSITY GDANSK	8	0.09
MEHMET AKIF ERSOY UNIVERSITY	8	0.09
MINISTRY OF NATIONAL GUARD HEALTH AFFAIRS	8	0.09
NECMETTIN ERBAKAN UNIVERSITY	8	0.09
NG TENG FONG GEN HOSP	8	0.09
NORTH SOUTH UNIVERSITY NSU	8	0.09
NORTH WEST UNIVERSITY SOUTH AFRICA	8	0.09
OBAFEMI AWOLOWO UNIVERSITY	8	0.09
ONDOKUZ MAYIS UNIVERSITY	8	0.09
OSAKA INT CANC INST	8	0.09
OXFORD HLTH NHS FDN TRUST	8	0.09
PARIS NANTERRE UNIV	8	0.09
PENN STATE HEALTH	8	0.09
PUBLIC HEALTH AGENCY OF CANADA	8	0.09
RIGA STRADINS UNIVERSITY	8	0.09
ROYAL MARSDEN NHS FOUNDATION TRUST	8	0.09
RYERSON UNIVERSITY	8	0.09
SAINT LOUIS UNIVERSITY	8	0.09
SANJAY GANDHI POSTGRADUATE INSTITUTE OF MEDICAL SCIENCES	8	0.09
SHANGHAI UNIVERSITY OF TRADITIONAL CHINESE MEDICINE	8	0.09
ST PAUL S HOSPITAL	8	0.09
SWPS UNIVERSITY OF SOCIAL SCIENCES HUMANITIES	8	0.09
TAIBAH UNIVERSITY	8	0.09
TAIPEI MUNICIPAL WANFANG HOSPITAL	8	0.09
THAI NGUYEN UNIVERSITY	8	0.09
UNIFORMED SERVICES UNIVERSITY OF THE HEALTH SCIENCES USA	8	0.09
UNIV TECHNOL	8	0.09
UNIV TRIPOLI	8	0.09
UNIVERSAL SCI EDUC RES NETWORK USERN	8	0.09
UNIVERSIDAD CIENTIFICA DEL SUR CIENTIFICA	8	0.09
UNIVERSIDADE DA BEIRA INTERIOR	8	0.09
UNIVERSIDADE FEDERAL FLUMINENSE	8	0.09
UNIVERSITAT RAMON LLULL	8	0.09
UNIVERSITE D ANGERS	8	0.09
UNIVERSITETET I STAVANGER	8	0.09
UNIVERSITY HA IL	8	0.09
UNIVERSITY HOSPITAL ATTIKON	8	0.09
UNIVERSITY HOSPITAL OF BERN	8	0.09
UNIVERSITY OF CENTRAL FLORIDA	8	0.09
UNIVERSITY OF CRETE	8	0.09
UNIVERSITY OF INSUBRIA	8	0.09
UNIVERSITY OF KRAGUJEVAC	8	0.09
UNIVERSITY OF NEBRASKA MEDICAL CENTER	8	0.09
UNIVERSITY OF NORTH TEXAS DENTON	8	0.09
UNIVERSITY OF NORTH TEXAS SYSTEM	8	0.09
UNIVERSITY OF PRETORIA	8	0.09
UNIVERSITY OF SANTIAGO DE COMPOSTELA	8	0.09
UNIVERSITY OF SURREY	8	0.09
UNIVERSITY OF TABUK	8	0.09
UNIVERSITY OF TEXAS SCHOOL PUBLIC HEALTH	8	0.09
UNIVERSITY OF TOLEDO	8	0.09
UNIVERSITY OF TRENTO	8	0.09
UNIVERSITY OF URBINO	8	0.09
UNIVERSITY OF VICTORIA	8	0.09
UNIVERSITY OF WEST ENGLAND	8	0.09
UNIVERSITY OF WROCLAW	8	0.09
VA SAN DIEGO HEALTHCARE SYSTEM	8	0.09
VICTOR BABES UNIVERSITY OF MEDICINE PHARMACY TIMISOARA	8	0.09
WAKE FOREST UNIVERSITY	8	0.09
WUHAN MENTAL HLTH CTR	8	0.09
WUHAN UNIVERSITY OF TECHNOLOGY	8	0.09
ZAYED UNIVERSITY	8	0.09
ALL INDIA INSTITUTE OF MEDICAL SCIENCES AIIMS BHUBANESWAR	7	0.079
ASST SANTI PAOLO CARLO	7	0.079
AUCKLAND UNIVERSITY OF TECHNOLOGY	7	0.079
AZIENDA OSPEDALIERA UNIVERSITARIA INTEGRATA VERONA	7	0.079
BAC NINH OBSTET PEDIAT HOSP	7	0.079
BAI CHAY HOSP	7	0.079
BELFAST HLTH SOCIAL CARE TRUST	7	0.079
BEZMIALEM VAKIF UNIVERSITY	7	0.079
BOSTON MEDICAL CENTER	7	0.079
BRANDEIS UNIVERSITY	7	0.079
CATHOLIC UNIVERSITY OF KOREA	7	0.079
CENTRE HOSPITALIER UNIVERSITAIRE D ANGERS	7	0.079
CHINESE CENTER FOR DISEASE CONTROL PREVENTION	7	0.079
CHU BORDEAUX	7	0.079
CHU BREST	7	0.079
CHU DE ROUEN	7	0.079
CLEMSON UNIVERSITY	7	0.079
COLUMBIA UNIVERSITY TEACHERS COLLEGE	7	0.079
COMENIUS UNIVERSITY BRATISLAVA	7	0.079
CYPRUS UNIVERSITY OF TECHNOLOGY	7	0.079
DANA FARBER CANCER INSTITUTE	7	0.079
E HOSP	7	0.079
EAST CAROLINA UNIVERSITY	7	0.079
EUROPEAN UNIVERSITY OF ROME	7	0.079
FOURTH PEOPLES HOSP CHENGDU	7	0.079
GEN HOSP AGR	7	0.079
GENERAL UNIVERSITY HOSPITAL OF ALICANTE	7	0.079
GUANGDONG ACADEMY OF MEDICAL SCIENCES GUANGDONG GENERAL HOSPITAL	7	0.079
HAI PHONG UNIVERSITY MEDICINE PHARMACY	7	0.079
HANOI UNIV BUSINESS TECHNOL	7	0.079
HANYANG UNIVERSITY	7	0.079
HASSELT UNIVERSITY	7	0.079
HOSPITAL UNIVERSITARIO 12 DE OCTUBRE	7	0.079
HOSPITAL UNIVERSITARIO RAMON Y CAJAL	7	0.079
INST CATALA SALUT	7	0.079
INSTITUTE FOR BREATHING SLEEP IBAS	7	0.079
INSTITUTO NACIONAL DE SALUD PUBLICA	7	0.079
INTERDISCIPLINARY CENTER IDC HERZLIYA	7	0.079
INTERNATIONAL UNIVERSITY OF BUSINESS AGRICULTURE TECHNOLOGY IUBAT	7	0.079
IRCCS ISTITUTO NEUROLOGICO BESTA	7	0.079
JAWAHARLAL INSTITUTE OF POSTGRADUATE MEDICAL EDUCATION RESEARCH	7	0.079
JIANGHAN UNIVERSITY	7	0.079
KAFKAS UNIVERSITY	7	0.079
KAROLINSKA UNIVERSITY HOSPITAL	7	0.079
KING FAISAL SPECIALIST HOSPITAL RESEARCH CENTER	7	0.079
KING S COLLEGE HOSPITAL	7	0.079
LEBANESE AMERICAN UNIVERSITY	7	0.079
MAZANDARAN UNIVERSITY MEDICAL SCIENCES	7	0.079
MEDICAL UNIVERSITY OF LUBLIN	7	0.079
MEMORIAL SLOAN KETTERING CANCER CENTER	7	0.079
MEMORIAL UNIVERSITY NEWFOUNDLAND	7	0.079
MIAMI UNIVERSITY	7	0.079
MINIA UNIVERSITY	7	0.079
MINISTRY OF HEALTH TURKEY	7	0.079
MONTEFIORE MEDICAL CENTER	7	0.079
NANKAI UNIVERSITY	7	0.079
NATIONAL CHIN YI UNIVERSITY OF TECHNOLOGY	7	0.079
NATIONAL INSTITUTE OF TECHNOLOGY NIT SYSTEM	7	0.079
NATIONAL TAIWAN NORMAL UNIVERSITY	7	0.079
NATIONAL TAIWAN UNIVERSITY HOSPITAL	7	0.079
NATIONAL UNIVERSITY OF IRELAND NUI GALWAY	7	0.079
NATIONAL UNIVERSITY OF SCIENCES TECHNOLOGY PAKISTAN	7	0.079
NAVAL MED UNIV	7	0.079
NIH NATIONAL INSTITUTE ON DRUG ABUSE NIDA	7	0.079
NORTH BRISTOL NHS TRUST	7	0.079
OPOLE UNIVERSITY OF TECHNOLOGY	7	0.079
PARACELSUS PRIVATE MEDICAL UNIVERSITY	7	0.079
PATAN ACAD HLTH SCI	7	0.079
PEDAGOGICAL UNIVERSITY OF CRACOW	7	0.079
POCHON CHA UNIVERSITY	7	0.079
PRINCE OF WALES HOSPITAL	7	0.079
QUANG NINH GEN HOSP	7	0.079
QUANG NINH OBSTET PEDIAT HOSP	7	0.079
RIPHAH INT UNIV	7	0.079
ROBERT KOCH INSTITUTE	7	0.079
SHANTOU UNIVERSITY	7	0.079
SICHUAN PROVINCIAL PEOPLE S HOSPITAL	7	0.079
TAN PHU DIST HOSP	7	0.079
TEL AVIV SOURASKY MEDICAL CENTER	7	0.079
TELETHON KIDS INSTITUTE	7	0.079
THAI NGUYEN NATL HOSP	7	0.079
TOKUSHIMA UNIVERSITY	7	0.079
TOKYO METROPOLITAN INSTITUTE OF GERONTOLOGY	7	0.079
UIT THE ARCTIC UNIVERSITY OF TROMSO	7	0.079
UNIV MANAGEMENT TECHNOL	7	0.079
UNIVERSIDAD DE CASTILLA LA MANCHA	7	0.079
UNIVERSIDAD DE SANTIAGO DE CHILE	7	0.079
UNIVERSIDAD PABLO DE OLAVIDE	7	0.079
UNIVERSIDADE DE BRASILIA	7	0.079
UNIVERSIDADE FEDERAL DA BAHIA	7	0.079
UNIVERSIDADE FEDERAL DE GOIAS	7	0.079
UNIVERSIDADE FEDERAL DE PELOTAS	7	0.079
UNIVERSIDADE FEDERAL DE SANTA CATARINA UFSC	7	0.079
UNIVERSITAT ROVIRA I VIRGILI	7	0.079
UNIVERSITE DE LORRAINE	7	0.079
UNIVERSITY OF AGDER	7	0.079
UNIVERSITY OF CALIFORNIA RIVERSIDE	7	0.079
UNIVERSITY OF DEBRECEN	7	0.079
UNIVERSITY OF DELAWARE	7	0.079
UNIVERSITY OF DELHI	7	0.079
UNIVERSITY OF DERBY	7	0.079
UNIVERSITY OF FOGGIA	7	0.079
UNIVERSITY OF KIEL	7	0.079
UNIVERSITY OF MALTA	7	0.079
UNIVERSITY OF NEVADA LAS VEGAS	7	0.079
UNIVERSITY OF NEW ENGLAND	7	0.079
UNIVERSITY OF PECS	7	0.079
UNIVERSITY OF PUNJAB	7	0.079
UNIVERSITY OF REGINA	7	0.079
UNIVERSITY OF SALENTO	7	0.079
UNIVERSITY OF TEXAS ARLINGTON	7	0.079
UNIVERSITY OF THE SUNSHINE COAST	7	0.079
UNIVERSITY OF TUZLA	7	0.079
UNIVERSITY OF WURZBURG	7	0.079
VID SPECIALISED UNIVERSITY	7	0.079
WEILL CORNELL MEDICAL COLLEGE QATAR	7	0.079
WUHAN SPORTS UNIVERSITY	7	0.079
ZEALAND UNIV HOSP	7	0.079
ZURICH UNIVERSITY OF APPLIED SCIENCES	7	0.079
AALBORG UNIVERSITY	6	0.068
ADDENBROOKE S HOSPITAL	6	0.068
AL AZHAR UNIVERSITY	6	0.068
ALEXANDRU IOAN CUZA UNIVERSITY	6	0.068
ALL INDIA INSTITUTE OF MEDICAL SCIENCES AIIMS RISHIKESH	6	0.068
AN NAJAH NATIONAL UNIVERSITY	6	0.068
ANA G MENDEZ UNIV	6	0.068
ARIZONA STATE UNIVERSITY DOWNTOWN PHOENIX	6	0.068
ASPETAR ORTHOPAEDIC SPORTS MEDICINE HOSPITAL	6	0.068
ASTON UNIVERSITY	6	0.068
AZIENDA OSPEDALIERA SS ANTONIO BIAGIO CESARE ARRIGO	6	0.068
AZIENDA OSPEDALIERO UNIVERSITARIA PISANA	6	0.068
BANARAS HINDU UNIVERSITY BHU	6	0.068
BANGOR UNIVERSITY	6	0.068
BATMAN UNIVERSITY	6	0.068
BELLVITGE UNIVERSITY HOSPITAL	6	0.068
BULENT ECEVIT UNIVERSITY	6	0.068
BURNET INSTITUTE	6	0.068
CANADIAN UNIV DUBAI	6	0.068
CANAKKALE ONSEKIZ MART UNIVERSITY	6	0.068
CATHOLIC UNIVERSITY OF DAEGU	6	0.068
CENTRAL QUEENSLAND UNIVERSITY	6	0.068
CENTRAL UNIVERSITY OF FINANCE ECONOMICS	6	0.068
CHILDREN S HOSPITAL LOS ANGELES	6	0.068
CHILDREN S HOSPITAL OF EASTERN ONTARIO	6	0.068
CHRISTOPHER NEWPORT UNIV	6	0.068
CHU DE NANCY	6	0.068
CHU DE ST ETIENNE	6	0.068
CHU GRENOBLE ALPES	6	0.068
COMMONWEALTH SCIENTIFIC INDUSTRIAL RESEARCH ORGANISATION CSIRO	6	0.068
CONNECTICUT COUNCIL PROBLEM GAMBLING	6	0.068
CORVINUS UNIVERSITY BUDAPEST	6	0.068
CTR ADV RES EXCELLENCE PUBL HLTH	6	0.068
DANANG UNIVERSITY OF MEDICAL TECHNOLOGY PHARMACY	6	0.068
DE LA SALLE UNIVERSITY	6	0.068
DE MONTFORT UNIVERSITY	6	0.068
DONALD BARBARA ZUCKER SCH MED HOFSTRA NORTHWELL	6	0.068
EINDHOVEN UNIVERSITY OF TECHNOLOGY	6	0.068
EOTVOS LORAND UNIVERSITY	6	0.068
ERENKOY MENTAL NEUROLOGICAL DISORDERS EDUCATION RESEARCH HOSPITAL	6	0.068
ESCUELA ANDALUZA DE SALUD PUBLICA	6	0.068
EUROPEAN UNIVERSITY CYPRUS	6	0.068
FORO ITALICO UNIVERSITY OF ROME	6	0.068
FRANCISCUS GASTHUIS	6	0.068
GEORGIA SOUTHERN UNIVERSITY	6	0.068
GIRONA UNIVERSITY HOSPITAL DR JOSEP TRUETA	6	0.068
GREATER MANCHESTER MENTAL HLTH NHS FDN TRUST	6	0.068
GUANGDONG MEDICAL UNIVERSITY	6	0.068
HANOI UNIVERSITY OF PUBLIC HEALTH	6	0.068
HARVARD MED SCH	6	0.068
HENAN UNIVERSITY	6	0.068
HONG KONG BAPTIST UNIVERSITY	6	0.068
HOPITAL UNIVERSITAIRE HOTEL DIEU APHP	6	0.068
HOPITAL UNIVERSITAIRE SAINT ANTOINE APHP	6	0.068
HOSP CLIN PORTO ALEGRE HCPA	6	0.068
HOSP SPECIAL SURG	6	0.068
HUBEI PROV HOSP INTEGRATED CHINESE WESTERN MED	6	0.068
INLAND NORWAY UNIVERSITY OF APPLIED SCIENCES	6	0.068
INST UNIV NEUROCIENCIAS PRINCIPADO ASTURIAS INEUR	6	0.068
INSTITUT INVESTIGACIO SANITARIA ILLES BALEARS IDISBA	6	0.068
INSTITUTE FOR WORK HEALTH	6	0.068
INSTITUTO MEXICANO DEL SEGURO SOCIAL	6	0.068
INSTITUTO NACIONAL DE PSIQUIATRIA RAMON DE LA FUENTE MUNIZ	6	0.068
IRCCS FONDAZIONE SAN MATTEO	6	0.068
ISGLOBAL	6	0.068
ISTANBUL MEDIPOL UNIVERSITY	6	0.068
JOZEF PILSUDSKI UNIVERSITY PHYSICAL EDUCATION IN WARSAW	6	0.068
KENT STATE UNIVERSITY	6	0.068
KENT STATE UNIVERSITY KENT	6	0.068
KENT STATE UNIVERSITY SALEM	6	0.068
KENTUCKY STATE UNIVERSITY	6	0.068
KITASATO UNIVERSITY	6	0.068
KOREA UNIVERSITY MEDICINE KU MEDICINE	6	0.068
KRANKENHAUS BOZEN	6	0.068
KUNMING UNIVERSITY OF SCIENCE TECHNOLOGY	6	0.068
LADY DAVIS INSTITUTE	6	0.068
LIVERPOOL HOSPITAL	6	0.068
LOUISIANA STATE UNIVERSITY HEALTH SCIENCES CENTER NEW ORLEANS	6	0.068
MAKERERE UNIVERSITY	6	0.068
MARQUETTE UNIVERSITY	6	0.068
MASARYK UNIVERSITY BRNO	6	0.068
MEDICAL UNIVERSITY SOFIA	6	0.068
MEKONG UNIV	6	0.068
MENTAL HLTH FDN	6	0.068
MIDDLESEX UNIVERSITY	6	0.068
NATIONAL YANG MING CHIAO TUNG UNIVERSITY	6	0.068
NATL CTR PTSD	6	0.068
NATL OBSERV SPORT	6	0.068
NATL SPORTS INST MALAYSIA	6	0.068
NICOLAUS COPERNICUS UNIVERSITY	6	0.068
NIIGATA UNIVERSITY	6	0.068
NYU LANGONE MEDICAL CENTER	6	0.068
ONASSIS CARDIAC SURGERY CENTER	6	0.068
PETER MACCALLUM CANCER CENTER	6	0.068
PONTIFICIA UNIVERSIDAD CATOLICA DE VALPARAISO	6	0.068
PONTIFICIA UNIVERSIDAD CATOLICA DEL PERU	6	0.068
PONTIFICIA UNIVERSIDADE CATOLICA DO RIO GRANDE DO SUL	6	0.068
PRIMARY HLTH CARE CORP	6	0.068
ROYAL BROMPTON HAREFIELD NHS FOUNDATION TRUST	6	0.068
ROYAL MELBOURNE INSTITUTE OF TECHNOLOGY RMIT	6	0.068
RUSH UNIVERSITY	6	0.068
RUSSIAN ACADEMY OF SCIENCES	6	0.068
SAMSUNG MEDICAL CENTER	6	0.068
SAN GERARDO HOSPITAL	6	0.068
SCI RES CTR KOPER	6	0.068
SEMMELWEIS UNIVERSITY	6	0.068
SHANDONG FIRST MEDICAL UNIVERSITY SHANDONG ACADEMY OF MEDICAL SCIENCES	6	0.068
SHEFFIELD HALLAM UNIVERSITY	6	0.068
SOUTH AFRICAN MEDICAL RESEARCH COUNCIL	6	0.068
SOUTH WESTERN SYDNEY LOCAL HLTH DIST	6	0.068
SOUTHERN ILLINOIS UNIVERSITY	6	0.068
SOUTHERN ILLINOIS UNIVERSITY SYSTEM	6	0.068
SOUTHWEST MEDICAL UNIVERSITY	6	0.068
SOUTHWESTERN UNIVERSITY OF FINANCE ECONOMICS CHINA	6	0.068
STELLENBOSCH UNIVERSITY	6	0.068
SUEZ CANAL UNIVERSITY	6	0.068
SUNGSHIN WOMEN S UNIVERSITY	6	0.068
SUNY DOWNSTATE HLTH SCI UNIV	6	0.068
TABRIZ UNIVERSITY OF MEDICAL SCIENCE	6	0.068
TAN TOCK SENG HOSPITAL	6	0.068
TEL HAI ACADEMY COLLEGE	6	0.068
THU DUC DIST HLTH CTR	6	0.068
TIANJIN MEDICAL UNIVERSITY	6	0.068
TOKYO INSTITUTE OF TECHNOLOGY	6	0.068
TORRENS UNIVERSITY AUSTRALIA	6	0.068
TRAKYA UNIVERSITY	6	0.068
ULUDAG UNIVERSITY	6	0.068
UNINETTUNO	6	0.068
UNIV WEST SCOTLAND	6	0.068
UNIVERSIDAD DE ALCALA	6	0.068
UNIVERSIDAD DE JAEN	6	0.068
UNIVERSIDAD DE LA LAGUNA	6	0.068
UNIVERSIDAD NACIONAL MAYOR DE SAN MARCOS	6	0.068
UNIVERSIDAD PERUANA CAYETANO HEREDIA	6	0.068
UNIVERSIDAD POLITECNICA DE MADRID	6	0.068
UNIVERSIDAD SAN IGNACIO DE LOYOLA	6	0.068
UNIVERSIDADE FEDERAL DE MATO GROSSO DO SUL	6	0.068
UNIVERSIDADE FEDERAL DO ESPIRITO SANTO	6	0.068
UNIVERSIDADE FEDERAL DO PIAUI	6	0.068
UNIVERSIDADE PRESBITERIANA MACKENZIE	6	0.068
UNIVERSITA DELLA SVIZZERA ITALIANA	6	0.068
UNIVERSITAT D ALACANT	6	0.068
UNIVERSITAT JAUME I	6	0.068
UNIVERSITE CONFEDERALE LEONARD DE VINCI	6	0.068
UNIVERSITE DE LA MANOUBA	6	0.068
UNIVERSITE DE POITIERS	6	0.068
UNIVERSITE DE SOUSSE	6	0.068
UNIVERSITE TOULOUSE III PAUL SABATIER	6	0.068
UNIVERSITI TEKNOLOGI MARA	6	0.068
UNIVERSITY HOSPITAL SOUTHAMPTON NHS FOUNDATION TRUST	6	0.068
UNIVERSITY OF BENGHAZI	6	0.068
UNIVERSITY OF BUCHAREST	6	0.068
UNIVERSITY OF CANTERBURY	6	0.068
UNIVERSITY OF DENVER	6	0.068
UNIVERSITY OF GHANA	6	0.068
UNIVERSITY OF GRAZ	6	0.068
UNIVERSITY OF HUDDERSFIELD	6	0.068
UNIVERSITY OF MISSOURI COLUMBIA	6	0.068
UNIVERSITY OF NAIROBI	6	0.068
UNIVERSITY OF NAVARRA	6	0.068
UNIVERSITY OF NIS	6	0.068
UNIVERSITY OF OTTAWA HEART INSTITUTE	6	0.068
UNIVERSITY OF PATRAS	6	0.068
UNIVERSITY OF POTSDAM	6	0.068
UNIVERSITY OF ROSTOCK	6	0.068
UNIVERSITY OF SOUTHERN QUEENSLAND	6	0.068
UNIVERSITY OF TARTU	6	0.068
UNIVERSITY OF TASMANIA	6	0.068
UNIVERSITY OF ZIMBABWE	6	0.068
UNIVERSITY QUEBEC OUTAOUAIS	6	0.068
UOC UNIVERSITAT OBERTA DE CATALUNYA	6	0.068
VA GREATER LOS ANGELES HEALTHCARE SYSTEM	6	0.068
VALL D HEBRON INSTITUT DE RECERCA VHIR	6	0.068
VIRGEN DEL ROCIO UNIVERSITY HOSPITAL	6	0.068
WITTEN HERDECKE UNIV	6	0.068
WONKWANG UNIVERSITY	6	0.068
WUHAN POLYTECHNIC UNIVERSITY	6	0.068
ZAGAZIG UNIVERSITY	6	0.068
AGENCY FOR SCIENCE TECHNOLOGY RESEARCH ASTAR	5	0.056
AL JOUF UNIVERSITY	5	0.056
ALBORZ UNIV MED SCI	5	0.056
ALFAISAL UNIVERSITY	5	0.056
ANNA FREUD NATL CTR CHILDREN FAMILIES	5	0.056
ARCED FDN	5	0.056
ARDABIL UNIVERSITY OF MEDICAL SCIENCES	5	0.056
ASST PAPA GIOVANNI XXIII	5	0.056
ATENCIO PRIMARIA DE MALLORCA	5	0.056
AUBURN UNIVERSITY	5	0.056
AUBURN UNIVERSITY SYSTEM	5	0.056
AUSTRALIAN CATHOLIC UNIVERSITY	5	0.056
BABES BOLYAI UNIVERSITY FROM CLUJ	5	0.056
BAHRIA UNIV	5	0.056
BC CHILDRENS HOSPITAL	5	0.056
BEAUMONT HOSP	5	0.056
BENI SUEF UNIVERSITY	5	0.056
BUCHAREST UNIVERSITY OF ECONOMIC STUDIES	5	0.056
CANBERRA HOSPITAL	5	0.056
CARITAS INST HIGHER EDUC	5	0.056
CARNEGIE MELLON UNIVERSITY	5	0.056
CASE WESTERN RESERVE UNIVERSITY HOSPITAL	5	0.056
CATALAN INSTITUTE OF ONCOLOGY	5	0.056
CELAL BAYAR UNIVERSITY	5	0.056
CENT HOSP WUHAN	5	0.056
CENTRE DE RECHERCHE EN NUMERIQUE DE SFAX CRNS	5	0.056
CENTRE FOR ECONOMIC POLICY RESEARCH UK	5	0.056
CENTRE HOSPITALIER UNIVERSITAIRE SAINTE JUSTINE	5	0.056
CENTRE NATIONAL DE LA MEDECINE SCIENCES DES SPORTS	5	0.056
CHANG GUNG MEMORIAL HOSPITAL	5	0.056
CHENGDU UNIVERSITY OF TRADITIONAL CHINESE MEDICINE	5	0.056
CHILDREN S HOSPITAL RESEARCH INSTITUTE OF MANITOBA	5	0.056
CHINA ACADEMY OF CHINESE MEDICAL SCIENCES	5	0.056
CHINTA RES BANGLADESH	5	0.056
CHU BESANCON	5	0.056
CHU CLERMONT FERRAND	5	0.056
CLIN BRAIN NEUROPSYCHIAT INST RES CTR	5	0.056
CLIN CTR NIS	5	0.056
CLINICAL CENTRE OF SERBIA	5	0.056
COLORADO SCHOOL OF PUBLIC HEALTH	5	0.056
COLORADO STATE UNIVERSITY	5	0.056
COMPLEXO HOSPITALARIO UNIVERSITARIO DE SANTIAGO DE COMPOSTELA	5	0.056
CONNECTICUT MENTAL HLTH CTR	5	0.056
CRAFT HOSP RES CTR	5	0.056
CUMHURIYET UNIVERSITY	5	0.056
DANKOOK UNIVERSITY	5	0.056
DEBRE TABOR UNIV	5	0.056
DONGGUK UNIVERSITY	5	0.056
DORTMUND UNIVERSITY OF TECHNOLOGY	5	0.056
DREXEL UNIVERSITY	5	0.056
DUBLIN CITY UNIVERSITY	5	0.056
E SENIOR ASSOC	5	0.056
FAC BEZERRA ARAUJO	5	0.056
FACULTAD DE CIENCIAS DE LA ACTIVIDAD FISICA DEL DEPORTE INEF	5	0.056
FINNISH INST HLTH WELF	5	0.056
FORTIS HOSP	5	0.056
FUNDACIO INST UNIV RECERCA ATENCIO PRIMARIA SALUT	5	0.056
GAZIANTEP UNIVERSITY	5	0.056
GERIATRIC RESEARCH EDUCATION CLINICAL CENTER	5	0.056
GOETHE UNIVERSITY FRANKFURT	5	0.056
GOVT MED COLL	5	0.056
GUANGDONG HONG KONG MACAO GREATER BAY AREA CTR BR	5	0.056
GUANGZHOU CTR DIS CONTROL PREVENT	5	0.056
GUIZHOU NORMAL UNIVERSITY	5	0.056
H LEE MOFFITT CANCER CENTER RESEARCH INSTITUTE	5	0.056
HACKENSACK UNIVERSITY MEDICAL CENTER	5	0.056
HEINRICH HEINE UNIVERSITY DUSSELDORF	5	0.056
HELSINKI UNIVERSITY CENTRAL HOSPITAL	5	0.056
HONG KONG SHUE YAN UNIVERSITY	5	0.056
HOPITAL FARHAT HACHED	5	0.056
HOPITAL RAZI	5	0.056
HOPITAL UNIVERSITAIRE BICETRE APHP	5	0.056
HOPITAL UNIVERSITAIRE BICHAT CLAUDE BERNARD APHP	5	0.056
HOPITAL UNIVERSITAIRE EUROPEEN GEORGES POMPIDOU APHP	5	0.056
HOPITAL UNIVERSITAIRE SAINT LOUIS APHP	5	0.056
HOSPITAL ISRAELITA ALBERT EINSTEIN	5	0.056
HOSPITAL ITALIANO DE BUENOS AIRES	5	0.056
HUBEI PROV CTR DIS CONTROL PREVENT	5	0.056
HUMANITAS UNIVERSITY	5	0.056
IMAM KHOMEINI INTERNATIONAL UNIVERSITY	5	0.056
INHA UNIVERSITY	5	0.056
INJE UNIVERSITY	5	0.056
INNOVATIONS FOR POVERTY ACTION IPA	5	0.056
INSTITUT UNIVERSITAIRE DE FRANCE	5	0.056
INSTITUTE OF MEDICINE IOM NEPAL	5	0.056
INSTITUTE OF PSYCHOLOGY OF THE POLISH ACADEMY OF SCIENCES	5	0.056
INSTITUTE OF PUBLIC HEALTH SURVEILLANCE	5	0.056
INSTITUTE OF TROPICAL MEDICINE ITM	5	0.056
INSTITUTO UNIVERSITARIO DE LISBOA	5	0.056
IRCCS	5	0.056
IRCCS AZIENDA OSPED UNIV BOLOGNA	5	0.056
IRCCS BURLO GAROFOLO	5	0.056
IRCCS NEUROMED	5	0.056
ISLAMIA UNIV BAHAWALPUR	5	0.056
ISRA UNIV	5	0.056
ISTANBUL GELISIM UNIVERSITY	5	0.056
ISTITUTO DI FISIOLOGIA CLINICA IFC CNR	5	0.056
IZA INSTITUTE LABOR ECONOMICS	5	0.056
JADAVPUR UNIVERSITY	5	0.056
JAMES COOK UNIVERSITY	5	0.056
JAMES J PETERS VA MEDICAL CENTER	5	0.056
JASHORE UNIV SCI TECHNOL	5	0.056
KANGWON NATIONAL UNIVERSITY	5	0.056
KAOHSIUNG MUNICIPAL KAI SYUAN PSYCHIAT HOSP	5	0.056
KARAMAY MUNICIPAL PEOPLES HOSP	5	0.056
KARLSRUHE INSTITUTE OF TECHNOLOGY	5	0.056
KHOO TECK PUAT HOSP	5	0.056
KING SAUD MEDICAL CITY	5	0.056
KOC UNIVERSITY	5	0.056
KYUNG HEE UNIVERSITY	5	0.056
KYUSHU UNIVERSITY	5	0.056
LEBANESE UNIV	5	0.056
LEEDS BECKETT UNIVERSITY	5	0.056
LINGNAN UNIVERSITY	5	0.056
LINNAEUS UNIVERSITY	5	0.056
LOMA LINDA UNIVERSITY	5	0.056
LOUISIANA STATE UNIVERSITY	5	0.056
LVIV STATE UNIVERSITY OF PHYSICAL CULTURE	5	0.056
MAJMAAH UNIVERSITY	5	0.056
MALMO ADDICT CTR	5	0.056
MASSEY UNIVERSITY	5	0.056
MEDICAL RESEARCH COUNCIL UK MRC	5	0.056
MENDEL UNIVERSITY IN BRNO	5	0.056
MENOFIA UNIVERSITY	5	0.056
MGM MUTHOOT HOSP PATHANAMTHITTA	5	0.056
MICHIGAN MED	5	0.056
MICHIGAN STATE UNIVERSITY COLLEGE OF HUMAN MEDICINE	5	0.056
MINISTRY OF EDUCATION SCIENCE OF UKRAINE	5	0.056
MONASH HLTH	5	0.056
MRC CSO SOCIAL AND PUBLIC HEALTH SCIENCES UNIT	5	0.056
MURDOCH UNIVERSITY	5	0.056
NAGASAKI UNIVERSITY	5	0.056
NANJING UNIVERSITY OF CHINESE MEDICINE	5	0.056
NATL CTR SOCIAL RES	5	0.056
NEPALESE ARMY INST HLTH SCI	5	0.056
NEW YORK MEDICAL COLLEGE	5	0.056
NHS LOTHIAN	5	0.056
NIHR ARC NWC	5	0.056
NINGBO UNIVERSITY	5	0.056
NINGXIA MEDICAL UNIVERSITY	5	0.056
NORMANDIE UNIVERSITE	5	0.056
NORTH CAROLINA STATE UNIVERSITY	5	0.056
NORTH SICHUAN MEDICAL UNIVERSITY	5	0.056
NORTHSHORE UNIVERSITY HEALTH SYSTEM	5	0.056
NORTHWEST NORMAL UNIVERSITY CHINA	5	0.056
NURSING SCH PORTO	5	0.056
NYU GROSSMAN SCH MED	5	0.056
ORDU UNIVERSITY	5	0.056
OREBRO UNIVERSITY	5	0.056
OREGON STATE UNIVERSITY	5	0.056
OSAKA CITY UNIVERSITY	5	0.056
OXFORD BROOKES UNIVERSITY	5	0.056
PALACKY UNIVERSITY OLOMOUC	5	0.056
PHARMIAD INC	5	0.056
POLISH MOTHERS MEM HOSP RES INST PMMHRI	5	0.056
POLYTECHNIC INSTITUTE OF PORTO	5	0.056
PSYCHIAT HOSP CROSS	5	0.056
PSYCHIAT STUDIES CTR CEN STU PSI	5	0.056
PUBL HLTH AGCY NORTHERN IRELAND	5	0.056
QUAID I AZAM UNIVERSITY	5	0.056
QUFU NORMAL UNIVERSITY	5	0.056
RAMBAM HEALTH CARE CAMPUS	5	0.056
RAWALPINDI MED UNIV	5	0.056
RECEP TAYYIP ERDOGAN UNIVERSITY	5	0.056
RIKEN	5	0.056
ROYAL ADELAIDE HOSPITAL	5	0.056
ROYAL COLL EMERGENCY MED	5	0.056
ROYAL FREE LONDON NHS FOUNDATION TRUST	5	0.056
ROYALS INST MENTAL HLTH RES	5	0.056
RWTH AACHEN UNIVERSITY	5	0.056
SAKARYA UNIVERSITY	5	0.056
SAMVEDANA GRP HOSP RES CTR	5	0.056
SAN PABLO CEU UNIVERSITY	5	0.056
SEFAKO MAKGATHO HEALTH SCIENCES UNIVERSITY	5	0.056
SEGURO SOCIAL DE SALUD DEL PERU	5	0.056
SERVICIO NAVARRO DE SALUD OSASUNBIDEA	5	0.056
SHENZHEN HLTH DEV RES CTR	5	0.056
SOHAG UNIVERSITY	5	0.056
SOUTH AUSTRALIAN HEALTH MEDICAL RESEARCH INSTITUTE SAHMRI	5	0.056
STATE UNIVERSITY OF NEW YORK SUNY UPSTATE MEDICAL CENTER	5	0.056
STAVANGER UNIVERSITY HOSPITAL	5	0.056
SZEGED UNIVERSITY	5	0.056
TARBIAT MODARES UNIVERSITY	5	0.056
TECHNION ISRAEL INSTITUTE OF TECHNOLOGY	5	0.056
TELSTRA HLTH	5	0.056
TEXAS A M HEALTH SCIENCE CENTER	5	0.056
TOBB EKONOMI VE TEKNOLOJI UNIVERSITY	5	0.056
UCL MEDICAL SCHOOL	5	0.056
ULSAN UNIVERSITY HOSPITAL	5	0.056
UNITED STATES PUBLIC HEALTH SERVICE	5	0.056
UNIV HARIPUR	5	0.056
UNIV SIGLO 21	5	0.056
UNIV SOCIAL WELF REHABIL SCI	5	0.056
UNIVERSIDAD ANDRES BELLO	5	0.056
UNIVERSIDAD CATOLICA DE MURCIA	5	0.056
UNIVERSIDAD CATOLICA DEL MAULE	5	0.056
UNIVERSIDAD DE LA FRONTERA	5	0.056
UNIVERSIDAD DE LEON	5	0.056
UNIVERSIDAD DE LIMA	5	0.056
UNIVERSIDAD DEL DESARROLLO	5	0.056
UNIVERSIDAD DEL ROSARIO	5	0.056
UNIVERSIDAD FRANCISCO DE VITORIA	5	0.056
UNIVERSIDAD INTERNACIONAL DE VALENCIA VIU	5	0.056
UNIVERSIDAD NACIONAL DE COLOMBIA	5	0.056
UNIVERSIDADE FEDERAL DE CIENCIAS DA SAUDE DE PORTO ALEGRE	5	0.056
UNIVERSIDADE FEDERAL DE SANTA MARIA UFSM	5	0.056
UNIVERSIDADE FEDERAL DE SAO CARLOS	5	0.056
UNIVERSIDADE FEDERAL DO CEARA	5	0.056
UNIVERSIDADE FERNANDO PESSOA	5	0.056
UNIVERSITA ECAMPUS	5	0.056
UNIVERSITE CLERMONT AUVERGNE UCA	5	0.056
UNIVERSITE DE KINSHASA	5	0.056
UNIVERSITE DE RENNES 1	5	0.056
UNIVERSITI UTARA MALAYSIA	5	0.056
UNIVERSITY OF BAGHDAD	5	0.056
UNIVERSITY OF BERGAMO	5	0.056
UNIVERSITY OF BOTSWANA	5	0.056
UNIVERSITY OF BRADFORD	5	0.056
UNIVERSITY OF COLORADO AT COLORADO SPRINGS	5	0.056
UNIVERSITY OF COLORADO DENVER	5	0.056
UNIVERSITY OF EASTERN FINLAND	5	0.056
UNIVERSITY OF GUELPH	5	0.056
UNIVERSITY OF ICELAND	5	0.056
UNIVERSITY OF ISFAHAN	5	0.056
UNIVERSITY OF JOHANNESBURG	5	0.056
UNIVERSITY OF KENT	5	0.056
UNIVERSITY OF KHARTOUM	5	0.056
UNIVERSITY OF LOUISVILLE	5	0.056
UNIVERSITY OF LUXEMBOURG	5	0.056
UNIVERSITY OF MANNHEIM	5	0.056
UNIVERSITY OF MASSACHUSETTS AMHERST	5	0.056
UNIVERSITY OF MOLISE	5	0.056
UNIVERSITY OF MOSTAR	5	0.056
UNIVERSITY OF NORTH CAROLINA CHARLOTTE	5	0.056
UNIVERSITY OF PAVOL JOZEF SAFARIK KOSICE	5	0.056
UNIVERSITY OF PORTSMOUTH	5	0.056
UNIVERSITY OF PRIMORSKA	5	0.056
UNIVERSITY OF SARAJEVO	5	0.056
UNIVERSITY OF SASSARI	5	0.056
UNIVERSITY OF SPLIT	5	0.056
UNIVERSITY OF THE FREE STATE	5	0.056
UNIVERSITY OF TRAS OS MONTES ALTO DOURO	5	0.056
UNIVERSITY OF VERMONT	5	0.056
UNIVERSITY OF ZIELONA GORA	5	0.056
URMIA UNIVERSITY OF MEDICAL SCIENCES	5	0.056
USKUDAR UNIVERSITY	5	0.056
VELLORE INSTITUTE OF TECHNOLOGY	5	0.056
XI AN JIAOTONG LIVERPOOL UNIVERSITY	5	0.056
ACIBADEM HOSPITALS GROUP	4	0.045
ADELPHI UNIVERSITY	4	0.045
AHMADU BELLO UNIVERSITY	4	0.045
AIR FORCE MILITARY MEDICAL UNIVERSITY	4	0.045
AJMAN UNIV	4	0.045
AL ZAYTOONAH UNIV JORDAN	4	0.045
ALDER HEY CHILDREN S NHS FOUNDATION TRUST	4	0.045
ALL INDIA INSTITUTE OF MEDICAL SCIENCES AIIMS JODHPUR	4	0.045
AMER PSYCHOL ASSOC	4	0.045
ANKARA TRAINING RESEARCH HOSPITAL	4	0.045
ARAK UNIV MED SCI	4	0.045
ASST FATEBENEFRATELLI SACCO	4	0.045
ATLANTA VA HEALTH CARE SYSTEM	4	0.045
AUGUSTA UNIVERSITY	4	0.045
AUSL MODENA	4	0.045
AUSTRIAN FED ASSOC PSYCHOTHERAPY	4	0.045
AVON WILTSHIRE MENTAL HLTH PARTNERSHIP NHS TRUS	4	0.045
AZIENDA SANITARIA UNIV GIULIANO ISONTINA ASUGI	4	0.045
BABOL UNIVERSITY OF MEDICAL SCIENCES	4	0.045
BAHAUDDIN ZAKARIYA UNIVERSITY	4	0.045
BALL STATE UNIVERSITY	4	0.045
BEIJING HOSPITAL	4	0.045
BEIJING INSTITUTE OF TECHNOLOGY	4	0.045
BEIJING SPORT UNIVERSITY	4	0.045
BEIJING UNIVERSITY OF CHINESE MEDICINE	4	0.045
BENGBU MEDICAL COLLEGE	4	0.045
BETSI CADWALADR UNIV HLTH BOARD	4	0.045
BINGOL UNIVERSITY	4	0.045
BIOCRUCES BIZKAIA HLTH RES INST	4	0.045
BIRMINGHAM CITY UNIVERSITY	4	0.045
BIRMINGHAM HLTH PARTNERS	4	0.045
BOND UNIVERSITY	4	0.045
BRISTOL ROYAL HOSPITAL FOR CHILDREN	4	0.045
CAMPBELL UNIVERSITY	4	0.045
CANKIRI KARATEKIN UNIVERSITY	4	0.045
CANTERBURY CHRIST CHURCH UNIVERSITY	4	0.045
CARL GUSTAV CARUS UNIVERSITY HOSPITAL	4	0.045
CENTRE HOSPITALIER DE VERSAILLES	4	0.045
CHANGI GENERAL HOSPITAL	4	0.045
CHARLES DARWIN UNIVERSITY	4	0.045
CHARLES STURT UNIVERSITY	4	0.045
CHENGDU UNIVERSITY	4	0.045
CHILDREN S MERCY HOSPITAL	4	0.045
CHINA UNIVERSITY OF POLITICAL SCIENCE LAW	4	0.045
CHU DIJON BOURGOGNE	4	0.045
CHUNGBUK NATIONAL UNIVERSITY	4	0.045
CINTESIS CTR HLTH TECHNOL SERV RES	4	0.045
CITY OF HOPE	4	0.045
CITY UNIVERSITY OF MACAU	4	0.045
CMC	4	0.045
CSIC JA USE INSTITUTO DE BIOMEDICINA DE SEVILLA IBIS	4	0.045
CTR HLTH INNOVAT NETWORKING TRAINING ACT RES BA	4	0.045
DALARNA UNIVERSITY	4	0.045
DALIAN MUNICIPAL WOMEN CHILDRENS MED CTR	4	0.045
DELFT UNIVERSITY OF TECHNOLOGY	4	0.045
DEMOCRITUS UNIVERSITY OF THRACE	4	0.045
DEPAUL UNIVERSITY	4	0.045
DEPT VET AFFAIRS	4	0.045
DHAKA MEDICAL COLLEGE	4	0.045
DOCTORS WITHOUT BORDERS	4	0.045
DOKKYO MEDICAL UNIVERSITY	4	0.045
DONG A UNIVERSITY	4	0.045
EASTERN MICHIGAN UNIVERSITY	4	0.045
EQE HLTH	4	0.045
ERZURUM BOLGE TRAINING RESEARCH HOSPITAL	4	0.045
FDA	4	0.045
FDN POLICLIN AGOSTINO GEMELLI IRCCS	4	0.045
FED UNIV SERGIPE UFS	4	0.045
FIRST PEOPLES HOSP CHONGQING LIANG JIANG NEW AREA	4	0.045
FU WAI HOSPITAL CAMS	4	0.045
FUJIAN MATERN CHILD HLTH HOSP	4	0.045
FULDA UNIV APPL SCI	4	0.045
GANDHARA UNIV	4	0.045
GENERAL UNIVERSITY HOSPITAL PRAGUE	4	0.045
GEORGE INSTITUTE FOR GLOBAL HEALTH	4	0.045
GEORGIA INSTITUTE OF TECHNOLOGY	4	0.045
GOLESTAN UNIV MED SCI	4	0.045
GOVT EXTREMADURA	4	0.045
GUANGDONG ENGN TECHNOL RES CTR TRANSLAT MED MENTA	4	0.045
GUANGZHOU UNIVERSITY	4	0.045
GUANGZHOU WOMEN CHILDRENS MED CTR	4	0.045
GUIZHOU PROV PEOPLES HOSP	4	0.045
GULHANE TRAINING RESEARCH HOSPITAL	4	0.045
HASSAN II UNIVERSITY OF CASABLANCA	4	0.045
HEFEI UNIVERSITY OF TECHNOLOGY	4	0.045
HERMANAS HOSP	4	0.045
HERTFORDSHIRE PARTNERSHIP UNIV NHS FDN TRUST	4	0.045
HIROSAKI UNIVERSITY	4	0.045
HLTH LIVING PANDEM EVENT PROTECT HL PIVOT NETWORK	4	0.045
HOLLAND BLOORVIEW KIDS REHABILITATION HOSPITAL	4	0.045
HOLY SPIRIT UNIV KASLIK USEK	4	0.045
HONG KONG UNIVERSITY OF SCIENCE TECHNOLOGY	4	0.045
HOPITAL UNIVERSITAIRE AVICENNE APHP	4	0.045
HOPITAL UNIVERSITAIRE TENON APHP	4	0.045
HOSP DIST 2	4	0.045
HOSPITAL UNIVERSITARIO CRUCES	4	0.045
HUANGGANG CENT HOSP	4	0.045
HUBEI UNIVERSITY OF CHINESE MEDICINE	4	0.045
HUNAN NORMAL UNIVERSITY	4	0.045
HUNGARIAN ACADEMY OF SCIENCES	4	0.045
HUNGARIAN RESEARCH CENTRE FOR NATURAL SCIENCES	4	0.045
HYOGO COLLEGE OF MEDICINE	4	0.045
IBN SINA UNIVERSITY HOSPITAL CENTER OF RABAT	4	0.045
ICES UOTTAWA	4	0.045
INDIAN COUNCIL OF MEDICAL RESEARCH ICMR	4	0.045
INRAE	4	0.045
INSTITUT NATIONAL POLYTECHNIQUE DE TOULOUSE	4	0.045
INSTITUTE OF CANCER RESEARCH UK	4	0.045
INT MAX PLANCK RES SCH TRANSLAT PSYCHIAT IMPRS TP	4	0.045
INTERNATIONAL MEDICAL UNIVERSITY MALAYSIA	4	0.045
IRCCS EUGENIO MEDEA	4	0.045
IRCCS FONDAZIONE STELLA MARIS	4	0.045
IST CLIN SCI MAUGERI IRCCS	4	0.045
ISTANBUL BAGCILAR TRAINING RESEARCH HOSPITAL	4	0.045
ISTITUTO RICERCA L INNOVAZIONE BIOMEDICA IRIB CNR	4	0.045
IZMIR EKONOMI UNIVERSITESI	4	0.045
JAMIA HAMDARD UNIVERSITY	4	0.045
JIANGNAN UNIVERSITY	4	0.045
JIANGSU UNIVERSITY	4	0.045
JINGMEN 2 PEOPLES HOSP	4	0.045
JINNAH SINDH MEDICAL UNIVERSITY PAKISTAN	4	0.045
KARADENIZ TECHNICAL UNIVERSITY	4	0.045
KARLSRUHER INST TECHNOL	4	0.045
KASTURBA MEDICAL COLLEGE MANIPAL	4	0.045
KATHMANDU MED COLL	4	0.045
KATHMANDU MED COLL TEACHING HOSP	4	0.045
KEIMYUNG UNIVERSITY	4	0.045
KHYBER MED UNIV	4	0.045
KIEN AN HOSP	4	0.045
KING EDWARD MED UNIV	4	0.045
KINGSTON UNIVERSITY	4	0.045
KK WOMEN S CHILDREN S HOSPITAL	4	0.045
KOBE UNIVERSITY	4	0.045
KOCAELI UNIVERSITY	4	0.045
KONKUK UNIVERSITY	4	0.045
KWAME NKRUMAH UNIVERSITY SCIENCE TECHNOLOGY	4	0.045
LAIKO GENERAL HOSPITAL	4	0.045
LAKEHEAD UNIVERSITY	4	0.045
LEBANESE UNIVERSITY	4	0.045
LEUPHANA UNIVERSITY LUNEBURG	4	0.045
LEWY BODY SOC	4	0.045
LIAQUAT NATL HOSP MED COLL	4	0.045
LITHUANIAN UNIVERSITY OF HEALTH SCIENCES	4	0.045
LIVERPOOL JOHN MOORES UNIVERSITY	4	0.045
LOKMANYA TILAK MUNICIPAL GEN HOSP MED COLL	4	0.045
LONDON SOUTH BANK UNIVERSITY	4	0.045
LORESTAN UNIVERSITY	4	0.045
LUSOFONA UNIVERSITY	4	0.045
LUXEMBOURG INSTITUTE OF HEALTH	4	0.045
MAGGIORE CARITA HOSP	4	0.045
MANCHESTER UNIV NHS FDN TRUST	4	0.045
MARIA CURIE SKLODOWSKA UNIVERSITY	4	0.045
MATERNAL CHILD HLTH HOSP HUBEI PROV	4	0.045
MCPIN FDN	4	0.045
MEDICAL UNIVERSITY OF BIALYSTOK	4	0.045
MEDICAL UNIVERSITY PLOVDIV	4	0.045
METRO SOUTH ADDICT MENTAL HLTH SERV	4	0.045
MILITARY INSTITUTE OF AVIATION MEDICINE	4	0.045
MINIST HLTH WELF	4	0.045
MINIST JUSTICE	4	0.045
MINIST PUBL HLTH	4	0.045
MINNAN NORMAL UNIVERSITY	4	0.045
MOHAMMED V UNIVERSITY IN RABAT	4	0.045
MOSCOW CTR ADV SPORT TECHNOL	4	0.045
MOSCOW INSTITUTE OF PHYSICS TECHNOLOGY	4	0.045
MOTOL UNIVERSITY HOSPITAL	4	0.045
MYKOLAS ROMERIS UNIVERSITY	4	0.045
NAJRAN UNIVERSITY	4	0.045
NATIONAL CENTER FOR CHRONIC NONCOMMUNICABLE DISEASE CONTROL PREVENTION CHINESE CENTER FOR DISEASE CONTROL PREVENTION	4	0.045
NATIONAL CENTER FOR GLOBAL HEALTH MEDICINE JAPAN	4	0.045
NATIONAL CENTER FOR WOMEN CHILDREN S HEALTH CHINESE CENTER FOR DISEASE CONTROL PREVENTION	4	0.045
NATIONAL INSTITUTE OF MENTAL HEALTH CZECH REPUBLIC	4	0.045
NATIONAL SUN YAT SEN UNIVERSITY	4	0.045
NATIONAL UNIVERSITY OF CORDOBA	4	0.045
NATL MUSEUMS LIVERPOOL	4	0.045
NAVY MED UNIV	4	0.045
NEMOURS ALFRED I DUPONT HOSPITAL FOR CHILDREN	4	0.045
NEUROBEHAV CLIN COUNSELING CTR	4	0.045
NEW YORK CITY DEPARTMENT OF HEALTH MENTAL HYGIENE	4	0.045
NEWCASTLE UPON TYNE HOSPITALS NHS FOUNDATION TRUST	4	0.045
NHS GRAMPIAN	4	0.045
NIH NATIONAL CANCER INSTITUTE NCI	4	0.045
NIH NATIONAL INSTITUTE OF MENTAL HEALTH NIMH	4	0.045
NIHR NOTTINGHAM BIOMED RES CTR	4	0.045
NINGBO COLL HLTH SCI	4	0.045
NORTHEAST OHIO MEDICAL UNIVERSITY NEOMED	4	0.045
NRS MED COLL	4	0.045
NYU SHANGHAI	4	0.045
OCEAN UNIVERSITY OF CHINA	4	0.045
OHIO UNIVERSITY	4	0.045
ONTARIO TECH UNIV	4	0.045
OSPEDALE NIGUARDA CA GRANDA	4	0.045
PAKISTAN PSYCHIAT RES CTR	4	0.045
PAPAGEORGIOU HOSPITAL	4	0.045
PATUAKHALI SCI TECHNOL UNIV	4	0.045
PENNINGTON BIOMEDICAL RESEARCH CENTER	4	0.045
PEOPLES FRIENDSHIP UNIVERSITY OF RUSSIA	4	0.045
PETER THE GREAT ST PETERSBURG POLYTECHNIC UNIVERSITY	4	0.045
PONTIFICIA UNIVERSIDADE CATOLICA DO RIO DE JANEIRO	4	0.045
PORTSMOUTH HOSPITALS NHS TRUST	4	0.045
PRINCE SULTAN MILITARY MEDICAL CITY	4	0.045
PROVIDENCE UNIVERSITY TAIWAN	4	0.045
QINGHAI UNIVERSITY	4	0.045
QIQIHAR MEDICAL UNIVERSITY	4	0.045
QUEEN ELIZABETH HOSP	4	0.045
RAFSANJAN UNIV MED SCI	4	0.045
RAJARATA UNIVERSITY OF SRI LANKA	4	0.045
RAPPAPORT FACULTY OF MEDICINE	4	0.045
REG SKANE	4	0.045
RESEARCH TRIANGLE INSTITUTE	4	0.045
REYKJAVIK UNIVERSITY	4	0.045
ROMANIAN ACADEMY OF SCIENCES	4	0.045
ROYAL LONDON HOSPITAL	4	0.045
ROYAL NORTH SHORE HOSPITAL	4	0.045
SAARLAND UNIVERSITY	4	0.045
SALFORD ROYAL HOSPITAL	4	0.045
SAN JOSE STATE UNIVERSITY	4	0.045
SAVEETHA INSTITUTE OF MEDICAL TECHNICAL SCIENCE	4	0.045
SEFTON OLDER PEOPLES FORUM	4	0.045
SERV SALUD PRINCIPADO ASTURIAS SESPA	4	0.045
SHANDONG NORMAL UNIVERSITY	4	0.045
SHEIKH RUSSEL NATL GASTROLIVER INST HOSP	4	0.045
SHENZHEN NANSHAN CTR CHRON DIS CONTROL	4	0.045
SINGAPORE INSTITUTE FOR CLINICAL SCIENCES SICS	4	0.045
SOONCHUNHYANG UNIVERSITY	4	0.045
SOPHIAHEMMET UNIVERSITY	4	0.045
SOROKA MEDICAL CENTER	4	0.045
SOUTHERN CROSS UNIVERSITY	4	0.045
SOUTHWEST JIAOTONG UNIVERSITY	4	0.045
SPAULDING REHABILITATION HOSPITAL	4	0.045
ST JOHN S MEDICAL COLLEGE	4	0.045
ST JOHN S NATIONAL ACADEMY OF HEALTH SCIENCES	4	0.045
STATE UNIVERSITY OF NEW YORK SUNY ALBANY	4	0.045
STATE UNIVERSITY OF NEW YORK SUNY DOWNSTATE MEDICAL CENTER	4	0.045
STATISTICS CANADA	4	0.045
STENO DIABETES CENTER	4	0.045
STOCKHOLM HLTH CARE SERV	4	0.045
SURF LIVERPOOL	4	0.045
SWANSEA BAY UNIV HLTH BOARD	4	0.045
TEACHING HOSP	4	0.045
TECHNICAL UNIVERSITY OF BERLIN	4	0.045
TEXAS TECH UNIVERSITY	4	0.045
TEXAS TECH UNIVERSITY SYSTEM	4	0.045
THIRD PEOPLES HOSP QINGHAI PROV	4	0.045
TRANSYLVANIA UNIVERSITY OF BRASOV	4	0.045
TRIEU PHONG DIST HLTH CTR	4	0.045
TUNG WAH COLL	4	0.045
UNIV BAMENDA	4	0.045
UNIV BOURGOGNE FRANCHE COMTE	4	0.045
UNIV HOSP	4	0.045
UNIV HOSP BRISTOL WESTON NHS FDN TRUST	4	0.045
UNIV HOSP WATERFORD	4	0.045
UNIVERSIDAD AUTONOMA DE NUEVO LEON	4	0.045
UNIVERSIDAD AUTONOMA METROPOLITANA MEXICO	4	0.045
UNIVERSIDAD CARLOS III DE MADRID	4	0.045
UNIVERSIDAD CESAR VALLEJO	4	0.045
UNIVERSIDAD CEU CARDENAL HERRERA	4	0.045
UNIVERSIDAD DE GUADALAJARA	4	0.045
UNIVERSIDAD DE LA COSTA	4	0.045
UNIVERSIDAD DE SAN BUENAVENTURA	4	0.045
UNIVERSIDAD IBEROAMERICANA CIUDAD DE MEXICO	4	0.045
UNIVERSIDAD NORBERT WIENER	4	0.045
UNIVERSIDADE CATOLICA PORTUGUESA	4	0.045
UNIVERSIDADE DA CORUNA	4	0.045
UNIVERSIDADE FEDERAL DE PERNAMBUCO	4	0.045
UNIVERSIDADE FEDERAL DO RIO GRANDE	4	0.045
UNIVERSITA DI MODENA E REGGIO EMILIA HOSPITAL	4	0.045
UNIVERSITA LUMSA	4	0.045
UNIVERSITAS PADJADJARAN	4	0.045
UNIVERSITE COTE D AZUR	4	0.045
UNIVERSITE DE CAEN NORMANDIE	4	0.045
UNIVERSITY BRUNEI DARUSSALAM	4	0.045
UNIVERSITY OF CANBERRA	4	0.045
UNIVERSITY OF CASSINO	4	0.045
UNIVERSITY OF CENTRAL LANCASHIRE	4	0.045
UNIVERSITY OF COLORADO BOULDER	4	0.045
UNIVERSITY OF DEUSTO	4	0.045
UNIVERSITY OF EAST LONDON	4	0.045
UNIVERSITY OF EVORA	4	0.045
UNIVERSITY OF HARTFORD	4	0.045
UNIVERSITY OF INNSBRUCK	4	0.045
UNIVERSITY OF JJ STROSSMAYER OSIJEK	4	0.045
UNIVERSITY OF JYVASKYLA	4	0.045
UNIVERSITY OF LAGOS	4	0.045
UNIVERSITY OF LAHORE	4	0.045
UNIVERSITY OF LOUISIANA LAFAYETTE	4	0.045
UNIVERSITY OF MASSACHUSETTS BOSTON	4	0.045
UNIVERSITY OF MEMPHIS	4	0.045
UNIVERSITY OF MISSISSIPPI	4	0.045
UNIVERSITY OF NEBRASKA LINCOLN	4	0.045
UNIVERSITY OF NORTH FLORIDA	4	0.045
UNIVERSITY OF NOTTINGHAM NINGBO CHINA	4	0.045
UNIVERSITY OF NOVI SAD	4	0.045
UNIVERSITY OF PERADENIYA	4	0.045
UNIVERSITY OF RAJSHAHI	4	0.045
UNIVERSITY OF RWANDA	4	0.045
UNIVERSITY OF SALAMANCA	4	0.045
UNIVERSITY OF STIRLING	4	0.045
UNIVERSITY OF TABRIZ	4	0.045
UNIVERSITY OF TENNESSEE HEALTH SCIENCE CENTER	4	0.045
UNIVERSITY OF TEXAS AT SAN ANTONIO UTSA	4	0.045
UNIVERSITY OF TEXAS MEDICAL BRANCH GALVESTON	4	0.045
UNIVERSITY OF THE WESTERN CAPE	4	0.045
UNIVERSITY OF VETERINARY ANIMAL SCIENCE PAKISTAN	4	0.045
UNIVERSITY OF WAIKATO	4	0.045
UNIVERSITY OF WINCHESTER	4	0.045
VALL DHEBRON HOSP UNIV	4	0.045
VIET DUC UNIV HOSP	4	0.045
VIRGINIA POLYTECHNIC INSTITUTE STATE UNIVERSITY	4	0.045
VISAYAS STATE UNIVERSITY	4	0.045
VYTAUTAS MAGNUS UNIVERSITY	4	0.045
WAKE FOREST BAPTIST MEDICAL CENTER	4	0.045
WELLESLEY COLLEGE	4	0.045
WESTERN NORWAY UNIVERSITY OF APPLIED SCIENCES	4	0.045
WRIGHT STATE UNIVERSITY DAYTON	4	0.045
XIAMEN XIANYUE HOSP	4	0.045
XINXIANG MEDICAL UNIVERSITY	4	0.045
XIYUAN HOSPITAL CACMS	4	0.045
XUCHANG UNIVERSITY	4	0.045
ZAHEDAN UNIVERSITY OF MEDICAL SCIENCES	4	0.045
ZHEJIANG CHINESE MEDICAL UNIVERSITY	4	0.045
ABILE VIKTOR FRANKL EDUC AUSTRIA	3	0.034
ABU DHABI UNIVERSITY	3	0.034
ACADEMY OF ROMANIAN SCIENTISTS AOSR	3	0.034
ACIBADEM HASTANELERI	3	0.034
ADDICT SWITZERLAND	3	0.034
ADDIS CONTINENTAL INSTITUTE OF PUBLIC HEALTH	3	0.034
ADIYAMAN UNIVERSITY	3	0.034
AFRICAN POPULATION HEALTH RESEARCH CENTRE	3	0.034
AGRICULTURAL UNIVERSITY OF ATHENS	3	0.034
AICHI MEDICAL UNIVERSITY	3	0.034
AJA UNIV MED SCI	3	0.034
AKSARAY UNIVERSITY	3	0.034
AKSUM UNIV	3	0.034
AL AHLIYYA AMMAN UNIVERSITY	3	0.034
AL AIN UNIV	3	0.034
AL BAHA UNIVERSITY	3	0.034
AL BALQA APPLIED UNIVERSITY	3	0.034
AL IMAM MUHAMMAD IBN SAUD ISLAMIC UNIVERSITY	3	0.034
AL JABAL AL GHARBI UNIV	3	0.034
ALICE SALOMON UNIV APPL SCI	3	0.034
ALL INDIA INST MED SCI	3	0.034
ALL INDIA INSTITUTE OF MEDICAL SCIENCES AIIMS RAIPUR	3	0.034
ALMAAREFA UNIVERSITY	3	0.034
ALMOOSA SPECIALIST HOSP	3	0.034
AMASYA UNIVERSITY	3	0.034
AMERICAN UNIVERSITY OF MIDDLE EAST	3	0.034
ANEURIN BEVAN UNIV HLTH BOARD	3	0.034
ANHUI UNIVERSITY	3	0.034
ANHUI UNIVERSITY OF FINANCE ECONOMICS	3	0.034
AOU POLICLINICO GAETANO MARTINO	3	0.034
APPL SCI PRIVATE UNIV	3	0.034
ARABIAN GULF UNIVERSITY	3	0.034
ASL NOVARA	3	0.034
ASST LODI	3	0.034
ASTHMA UK BRITISH LUNG FDN PARTNERSHIP	3	0.034
ATILIM UNIVERSITY	3	0.034
ATLANTA VA MEDICAL CENTER	3	0.034
ATRIUM HLTH	3	0.034
AUSL DI BOLOGNA	3	0.034
BACH MAI HOSP	3	0.034
BAHIANA SCH MED PUBL HLTH	3	0.034
BANGABANDHU SHEIKH MUJIBUR RAHMAN SCIENCE TECHNOLOGY UNIVERSITY	3	0.034
BANGLADESH UNIV PROFESS	3	0.034
BARROW NEUROLOGICAL INSTITUTE	3	0.034
BASQUE FOUNDATION FOR SCIENCE	3	0.034
BATTERJEE MED COLL	3	0.034
BAYSTATE MEDICAL CENTER	3	0.034
BEGUM ROKEYA UNIV	3	0.034
BEIJING UNIVERSITY OF POSTS TELECOMMUNICATIONS	3	0.034
BELLEVUE HOSPITAL CENTER	3	0.034
BIOTECHNOLOGY AND BIOLOGICAL SCIENCES RESEARCH COUNCIL BBSRC	3	0.034
BISPEBJERG HOSPITAL	3	0.034
BOISE STATE UNIVERSITY	3	0.034
BRADFORD TEACHING HOSP NHS FDN TRUST	3	0.034
BRAIN CHAR	3	0.034
BRANDENBURG MED SCH THEODOR FONTANE	3	0.034
BRNO UNIVERSITY OF TECHNOLOGY	3	0.034
BRUCE W CARTER VA MED CTR	3	0.034
BUDDHIST TZU CHI GENERAL HOSPITAL	3	0.034
CADI AYYAD UNIVERSITY OF MARRAKECH	3	0.034
CALIFORNIA STATE UNIVERSITY NORTHRIDGE	3	0.034
CALISIA UNIVERSITY	3	0.034
CAMBRIDGE PAEDIAT	3	0.034
CAN THO UNIV MED PHARM HOSP	3	0.034
CAN THO UNIVERSITY	3	0.034
CANCERCARE MANITOBA FOUNDATION	3	0.034
CANISIUS WILHELMINA HOSPITAL	3	0.034
CARDIFF VALE UNIV HLTH BOARD	3	0.034
CATHOLIC UNIV EICHSTAETT INGOLSTADT	3	0.034
CATHOLIC UNIV EICHSTATT INGOLSTADT	3	0.034
CATHOLIC UNIVERSITY OF LUBLIN	3	0.034
CAUCASUS UNIV	3	0.034
CDC COVID 19 RESPONSE TEAM	3	0.034
CEDARS SINAI MEDICAL CENTER	3	0.034
CENTRE HOSPITALIER REGIONAL D ORLEANS	3	0.034
CENTRE OF POSTGRADUATE MEDICAL EDUCATION POLAND	3	0.034
CHALFONT CTR EPILEPSY	3	0.034
CHAPMAN UNIVERSITY	3	0.034
CHAPMAN UNIVERSITY SYSTEM	3	0.034
CHENGDE MEDICAL COLLEGE	3	0.034
CHENGDU UNIVERSITY OF TECHNOLOGY	3	0.034
CHILDRENS HLTH IRELAND	3	0.034
CHILDRENS HLTH IRELAND CRUMLIN	3	0.034
CHILDRENS HLTH SYST TEXAS	3	0.034
CHINA JAPAN FRIENDSHIP HOSPITAL	3	0.034
CHINA NATL CLIN RES CTR MENTAL DISORDERS	3	0.034
CHINA UNIVERSITY OF MINING TECHNOLOGY	3	0.034
CHINESE ACADEMY OF SOCIAL SCIENCES	3	0.034
CHINESE UNIVERSITY OF HONG KONG SHENZHEN	3	0.034
CHONGQING PUBL HLTH MED CTR	3	0.034
CHR METZ THIONVILLE	3	0.034
CHRIST UNIVERSITY	3	0.034
CHRISTIE NHS FOUNDATION TRUST	3	0.034
CHU MARTINIQUE	3	0.034
CHU RENNES	3	0.034
CHUNGNAM NATIONAL UNIVERSITY	3	0.034
CIHEAM	3	0.034
CIHEAM BARI	3	0.034
CLINICA ALEMANA	3	0.034
CLINIQUES UNIVERSITAIRES SAINT LUC	3	0.034
CNRS INSTITUTE FOR ENGINEERING SYSTEMS SCIENCES INSIS	3	0.034
CNRS INSTITUTE FOR HUMANITIES SOCIAL SCIENCES INSHS	3	0.034
COMILLAS PONTIFICAL UNIVERSITY	3	0.034
COMPLEJO HOSPITALARIO UNIVERSITARIO A CORUNA	3	0.034
CONNOLLY HOSP BLANCHARDSTOWN	3	0.034
CONSTANTINE THE PHILOSOPHER UNIVERSITY IN NITRA	3	0.034
COPERNICUS MEM MULTIDISCIPLINARY COMPREHENS CANC	3	0.034
CORONERS COURT VICTORIA	3	0.034
CREIGHTON UNIVERSITY	3	0.034
CSF GLOBAL	3	0.034
CSIC INSTITUTO DE CIENCIAS DE LA CONSTRUCCION EDUARDO TORROJA IETCC	3	0.034
CTR COMPASSIONATE MINDFUL EDUC	3	0.034
CTR GENDER SEXUAL HLTH EQU	3	0.034
CTR HLTH TECHNOL SERV RES	3	0.034
CTR HOSP UNIV PORTO	3	0.034
CTY HOSP KUFSTEIN	3	0.034
CTY HOSP LIENZ	3	0.034
CUMMING SCH MED	3	0.034
CYPRUS INST NEUROL GENET	3	0.034
DA NANG ONCOL HOSP	3	0.034
DAFFODIL INTERNATIONAL UNIVERSITY	3	0.034
DALI UNIVERSITY	3	0.034
DARLING DOWNS HLTH	3	0.034
DENVER HEALTH MEDICAL CENTER	3	0.034
DEPT ANESTHESIOL CRIT CARE MED	3	0.034
DEPT PSYCHIAT	3	0.034
DEPT PSYCHOL	3	0.034
DHAKA COMMUNITY MED COLL	3	0.034
DILLA UNIVERSITY	3	0.034
DOKUZ EYLUL UNIVERSITY	3	0.034
DOXY ME LLC	3	0.034
DR PARMOD CLIN	3	0.034
DUMLUPINAR UNIVERSITY	3	0.034
DUQUESNE UNIVERSITY	3	0.034
DURHAM UNIVERSITY	3	0.034
EAST LONDON NHS FDN TRUST	3	0.034
ECONOMIC SOCIAL RESEARCH INSTITUTE ESRI	3	0.034
ENAM MED COLL HOSP	3	0.034
ENTE OSPEDALIERO OSPEDALI GALLIERA	3	0.034
ESCUELA NACIONAL DE SANIDAD ENS	3	0.034
EUROPEAN ACADEMY OF BOZEN BOLZANO	3	0.034
EUROPEAN CENTRE FOR DISEASE PREVENTION CONTROL	3	0.034
FACULDADE DE MEDICINA DO ABC	3	0.034
FAYOUM UNIVERSITY	3	0.034
FDN UNIV AUTONOMA AMER	3	0.034
FED UNIV JATAI	3	0.034
FINNISH INSTITUTE OF OCCUPATIONAL HEALTH	3	0.034
FOOYIN UNIVERSITY	3	0.034
FUZHOU UNIVERSITY	3	0.034
GAZIOSMANPASA UNIVERSITY	3	0.034
GEORGE MASON UNIVERSITY	3	0.034
GERMAN CENTER FOR INFECTION RESEARCH	3	0.034
GERMAN CTR LUNG RES DZL	3	0.034
GGNET MENTAL HLTH	3	0.034
GLASGOW CALEDONIAN UNIVERSITY	3	0.034
GOETHE UNIVERSITY FRANKFURT HOSPITAL	3	0.034
GOLD COAST UNIVERSITY HOSPITAL	3	0.034
GRAZ UNIVERSITY OF TECHNOLOGY	3	0.034
GREATER MANCHESTER MENTAL HLTH TRUST	3	0.034
GRIGORE T POPA UNIVERSITY OF MEDICINE PHARMACY	3	0.034
GUANGDONG ENGN TECHNOL RES CTR REHABIL MED TR	3	0.034
GUANGDONG UNIVERSITY OF FOREIGN STUDIES	3	0.034
GUANGXI UNIVERSITY OF CHINESE MEDICINE	3	0.034
GUGLIELMO DA SALICETO HOSPITAL	3	0.034
GUILAN UNIV MED SCI	3	0.034
GUILIN MEDICAL UNIVERSITY	3	0.034
GUIZHOU MEDICAL UNIVERSITY	3	0.034
GYEONGSANG NATIONAL UNIVERSITY	3	0.034
HAMAD BIN KHALIFA UNIVERSITY QATAR	3	0.034
HARBIN INSTITUTE OF TECHNOLOGY	3	0.034
HARBORVIEW MEDICAL CENTER	3	0.034
HASAN KALYONCU UNIVERSITY	3	0.034
HELLENIC MEDITERRANEAN UNIVERSITY	3	0.034
HELMHOLTZ CENTER MUNICH GERMAN RESEARCH CENTER FOR ENVIRONMENTAL HEALTH	3	0.034
HENAN UNIVERSITY OF SCIENCE TECHNOLOGY	3	0.034
HENRY FORD HOSPITAL	3	0.034
HEZE MUDAN PEOPLES HOSP	3	0.034
HITOTSUBASHI UNIVERSITY	3	0.034
HOFSTRA UNIVERSITY	3	0.034
HOPITAL UNIVERSITAIRE AMBROISE PARE APHP	3	0.034
HOPITAL UNIVERSITAIRE BEAUJON APHP	3	0.034
HOPITAL UNIVERSITAIRE HENRI MONDOR APHP	3	0.034
HOPITAL UNIVERSITAIRE NECKER ENFANTS MALADES APHP	3	0.034
HOPITAL UNIVERSITAIRE RAYMOND POINCARE APHP	3	0.034
HORNET	3	0.034
HOSP CLIN UNIV VALLADOLID	3	0.034
HOSP MAGALHAES LEMOS	3	0.034
[truncated: 8,560 more rows]

## Sheet: journals
journals	count	% of 8,856
INTERNATIONAL JOURNAL OF ENVIRONMENTAL RESEARCH AND PUBLIC HEALTH	899	10.151
FRONTIERS IN PSYCHIATRY	459	5.183
PLOS ONE	362	4.088
FRONTIERS IN PUBLIC HEALTH	203	2.292
BMJ OPEN	188	2.123
PSYCHIATRY RESEARCH	140	1.581
JOURNAL OF AFFECTIVE DISORDERS	137	1.547
JOURNAL OF MEDICAL INTERNET RESEARCH	122	1.378
SUSTAINABILITY	120	1.355
HEALTHCARE	111	1.253
BMC PUBLIC HEALTH	107	1.208
JOURNAL OF CLINICAL MEDICINE	93	1.05
BMC PSYCHIATRY	91	1.028
INTERNATIONAL JOURNAL OF MENTAL HEALTH AND ADDICTION	85	0.96
PSYCHIATRIA DANUBINA	73	0.824
SCIENTIFIC REPORTS	67	0.757
BJPSYCH OPEN	66	0.745
JOURNAL OF PSYCHIATRIC RESEARCH	64	0.723
PSYCHOLOGY HEALTH MEDICINE	62	0.7
JMIR MENTAL HEALTH	60	0.678
HELIYON	59	0.666
SOCIAL SCIENCE MEDICINE	44	0.497
ASIAN JOURNAL OF PSYCHIATRY	40	0.452
RISK MANAGEMENT AND HEALTHCARE POLICY	40	0.452
NUTRIENTS	39	0.44
JOURNAL OF NURSING MANAGEMENT	38	0.429
JAMA NETWORK OPEN	36	0.407
JOURNAL OF ADOLESCENT HEALTH	36	0.407
TRANSLATIONAL PSYCHIATRY	36	0.407
JOURNAL OF CLINICAL NURSING	35	0.395
MEDICINE	35	0.395
AUSTRALASIAN PSYCHIATRY	34	0.384
VACCINES	33	0.373
BMC HEALTH SERVICES RESEARCH	32	0.361
DISASTER MEDICINE AND PUBLIC HEALTH PREPAREDNESS	32	0.361
FRONTIERS IN MEDICINE	32	0.361
JOURNAL OF PSYCHOSOMATIC RESEARCH	32	0.361
PERSPECTIVES IN PSYCHIATRIC CARE	32	0.361
INTERNATIONAL JOURNAL OF CLINICAL PRACTICE	31	0.35
INTERNATIONAL JOURNAL OF MENTAL HEALTH NURSING	29	0.327
GLOBALIZATION AND HEALTH	28	0.316
INDIAN JOURNAL OF PSYCHIATRY	28	0.316
PSYCHIATRIC SERVICES	28	0.316
JMIR PUBLIC HEALTH AND SURVEILLANCE	27	0.305
SLEEP MEDICINE	27	0.305
TRIALS	27	0.305
BRAIN SCIENCES	26	0.294
PEERJ	26	0.294
AMERICAN JOURNAL OF GERIATRIC PSYCHIATRY	25	0.282
EUROPEAN REVIEW FOR MEDICAL AND PHARMACOLOGICAL SCIENCES	25	0.282
PUBLIC HEALTH	25	0.282
AGING MENTAL HEALTH	24	0.271
SOCIAL PSYCHIATRY AND PSYCHIATRIC EPIDEMIOLOGY	24	0.271
TELEMEDICINE AND E HEALTH	24	0.271
BRAIN AND BEHAVIOR	22	0.248
NEUROPSYCHIATRIC DISEASE AND TREATMENT	22	0.248
BMC MEDICAL EDUCATION	21	0.237
BRAIN BEHAVIOR AND IMMUNITY	21	0.237
NEUROLOGICAL SCIENCES	21	0.237
BMC PREGNANCY AND CHILDBIRTH	20	0.226
CLINICAL CHILD PSYCHOLOGY AND PSYCHIATRY	20	0.226
EUROPEAN CHILD ADOLESCENT PSYCHIATRY	20	0.226
JOURNAL OF ADVANCED NURSING	20	0.226
JOURNAL OF KOREAN MEDICAL SCIENCE	20	0.226
NURSING OPEN	20	0.226
ASIA PACIFIC JOURNAL OF PUBLIC HEALTH	19	0.215
JOURNAL OF OCCUPATIONAL AND ENVIRONMENTAL MEDICINE	19	0.215
JOURNAL OF PUBLIC HEALTH	19	0.215
EPILEPSY BEHAVIOR	18	0.203
JOURNALS OF GERONTOLOGY SERIES B PSYCHOLOGICAL SCIENCES AND SOCIAL SCIENCES	18	0.203
MEDICINA LITHUANIA	18	0.203
PREVENTIVE MEDICINE	18	0.203
ADVANCES IN EXPERIMENTAL MEDICINE AND BIOLOGY	17	0.192
INTERNATIONAL NURSING REVIEW	17	0.192
JOURNAL OF MULTIDISCIPLINARY HEALTHCARE	17	0.192
JOURNAL OF NEPAL MEDICAL ASSOCIATION	17	0.192
LANCET PSYCHIATRY	17	0.192
APPETITE	16	0.181
ARCHIVES OF PSYCHIATRIC NURSING	16	0.181
ECLINICALMEDICINE	16	0.181
EUROPEAN PSYCHIATRY	16	0.181
INTERNATIONAL JOURNAL OF GERIATRIC PSYCHIATRY	16	0.181
INTERNET INTERVENTIONS THE APPLICATION OF INFORMATION TECHNOLOGY IN MENTAL AND BEHAVIOURAL HEALTH	16	0.181
JOURNAL OF EATING DISORDERS	16	0.181
JOURNAL OF EPIDEMIOLOGY AND COMMUNITY HEALTH	16	0.181
PAKISTAN JOURNAL OF MEDICAL SCIENCES	16	0.181
SCANDINAVIAN JOURNAL OF PUBLIC HEALTH	16	0.181
SSM POPULATION HEALTH	16	0.181
AMERICAN JOURNAL OF TROPICAL MEDICINE AND HYGIENE	15	0.169
ANIMALS	15	0.169
ARCHIVES OF WOMENS MENTAL HEALTH	15	0.169
CANADIAN JOURNAL OF PSYCHIATRY REVUE CANADIENNE DE PSYCHIATRIE	15	0.169
INTERNATIONAL JOURNAL OF GYNECOLOGY OBSTETRICS	15	0.169
IRISH JOURNAL OF MEDICAL SCIENCE	15	0.169
JOURNAL OF SLEEP RESEARCH	15	0.169
PROCEEDINGS OF THE NATIONAL ACADEMY OF SCIENCES OF THE UNITED STATES OF AMERICA	15	0.169
PROGRESS IN NEURO PSYCHOPHARMACOLOGY BIOLOGICAL PSYCHIATRY	15	0.169
PSYCHOLOGY OF SEXUAL ORIENTATION AND GENDER DIVERSITY	15	0.169
STRESS AND HEALTH	15	0.169
TRANSLATIONAL BEHAVIORAL MEDICINE	15	0.169
ANNALS OF PALLIATIVE MEDICINE	14	0.158
AUSTRALIAN AND NEW ZEALAND JOURNAL OF PSYCHIATRY	14	0.158
CHILDREN BASEL	14	0.158
COMPREHENSIVE PSYCHIATRY	14	0.158
DEPRESSION AND ANXIETY	14	0.158
FRONTIERS IN NEUROLOGY	14	0.158
INQUIRY THE JOURNAL OF HEALTH CARE ORGANIZATION PROVISION AND FINANCING	14	0.158
MEDICAL SCIENCE MONITOR	14	0.158
MULTIPLE SCLEROSIS AND RELATED DISORDERS	14	0.158
PSYCHIATRY INVESTIGATION	14	0.158
SUPPORTIVE CARE IN CANCER	14	0.158
ASIA PACIFIC PSYCHIATRY	13	0.147
CHILD AND ADOLESCENT PSYCHIATRY AND MENTAL HEALTH	13	0.147
DRUG AND ALCOHOL DEPENDENCE	13	0.147
FRONTIERS IN PEDIATRICS	13	0.147
GENERAL HOSPITAL PSYCHIATRY	13	0.147
IEEE ACCESS	13	0.147
JOURNAL OF PSYCHOSOCIAL NURSING AND MENTAL HEALTH SERVICES	13	0.147
BMC NURSING	12	0.136
CLINICAL GERONTOLOGIST	12	0.136
JOURNAL OF GENERAL INTERNAL MEDICINE	12	0.136
PREVENTIVE MEDICINE REPORTS	12	0.136
ACTA MEDICA MEDITERRANEA	11	0.124
AMERICAN JOURNAL OF EMERGENCY MEDICINE	11	0.124
ENVIRONMENTAL SCIENCE AND POLLUTION RESEARCH	11	0.124
EUROPEAN JOURNAL OF PUBLIC HEALTH	11	0.124
FAMILIES SYSTEMS HEALTH	11	0.124
INTERNATIONAL JOURNAL OF DISASTER RISK REDUCTION	11	0.124
ISSUES IN MENTAL HEALTH NURSING	11	0.124
JOURNAL OF MATERNAL FETAL NEONATAL MEDICINE	11	0.124
JOURNAL OF NERVOUS AND MENTAL DISEASE	11	0.124
JOURNAL OF OCCUPATIONAL HEALTH	11	0.124
PEDIATRICS	11	0.124
APPLIED SCIENCES BASEL	10	0.113
AUSTRALIAN HEALTH REVIEW	10	0.113
BMC GERIATRICS	10	0.113
CORONAVIRUS DISEASE COVID 19	10	0.113
EARLY INTERVENTION IN PSYCHIATRY	10	0.113
EPIDEMIOLOGY AND PSYCHIATRIC SCIENCES	10	0.113
EUROPEAN ARCHIVES OF PSYCHIATRY AND CLINICAL NEUROSCIENCE	10	0.113
FRONTIERS IN NUTRITION	10	0.113
INTERNATIONAL JOURNAL OF PSYCHIATRY IN CLINICAL PRACTICE	10	0.113
IRANIAN JOURNAL OF PUBLIC HEALTH	10	0.113
JMIR MHEALTH AND UHEALTH	10	0.113
JOURNAL OF ALZHEIMERS DISEASE	10	0.113
JOURNAL OF PAIN AND SYMPTOM MANAGEMENT	10	0.113
JOURNAL OF THE AMERICAN GERIATRICS SOCIETY	10	0.113
MIDWIFERY	10	0.113
PSYCHOSOMATIC MEDICINE	10	0.113
SCIENCE PROGRESS	10	0.113
ANNALS OF TRANSLATIONAL MEDICINE	9	0.102
BMJ GLOBAL HEALTH	9	0.102
BMJ PAEDIATRICS OPEN	9	0.102
CLINICAL NEUROPSYCHOLOGIST	9	0.102
CMC COMPUTERS MATERIALS CONTINUA	9	0.102
FACETS	9	0.102
HEALTH AND QUALITY OF LIFE OUTCOMES	9	0.102
INTERNATIONAL JOURNAL OF EATING DISORDERS	9	0.102
JNP JOURNAL FOR NURSE PRACTITIONERS	9	0.102
JOURNAL OF PSYCHOSOMATIC OBSTETRICS GYNECOLOGY	9	0.102
OCCUPATIONAL AND ENVIRONMENTAL MEDICINE	9	0.102
PROGRESS IN NUTRITION	9	0.102
RIVISTA DI PSICHIATRIA	9	0.102
URBAN FORESTRY URBAN GREENING	9	0.102
AMERICAN JOURNAL OF PUBLIC HEALTH	8	0.09
ANNALS OF GLOBAL HEALTH	8	0.09
AUTISM RESEARCH	8	0.09
CADERNOS DE SAUDE PUBLICA	8	0.09
CLINICAL INFECTIOUS DISEASES	8	0.09
CLINICAL MEDICINE	8	0.09
CLINICAL PSYCHOLOGICAL SCIENCE	8	0.09
DISABILITY AND HEALTH JOURNAL	8	0.09
GERIATRIC NURSING	8	0.09
INTERNATIONAL ARCHIVES OF OCCUPATIONAL AND ENVIRONMENTAL HEALTH	8	0.09
JOURNAL OF INFECTION AND PUBLIC HEALTH	8	0.09
JOURNAL OF MEDICAL VIROLOGY	8	0.09
JOURNAL OF THE AMERICAN MEDICAL DIRECTORS ASSOCIATION	8	0.09
JOURNAL OF URBAN HEALTH BULLETIN OF THE NEW YORK ACADEMY OF MEDICINE	8	0.09
MMWR MORBIDITY AND MORTALITY WEEKLY REPORT	8	0.09
NATURE AND SCIENCE OF SLEEP	8	0.09
NORDIC JOURNAL OF PSYCHIATRY	8	0.09
NURSING IN CRITICAL CARE	8	0.09
PSYCHO ONCOLOGY	8	0.09
PUBLIC HEALTH NUTRITION	8	0.09
QUALITY OF LIFE RESEARCH	8	0.09
ROYAL SOCIETY OPEN SCIENCE	8	0.09
ANNALS OF GENERAL PSYCHIATRY	7	0.079
AUSTRALIAN JOURNAL OF GENERAL PRACTICE	7	0.079
BEHAVIORAL MEDICINE	7	0.079
BMC FAMILY PRACTICE	7	0.079
BMC MEDICINE	7	0.079
CANCER	7	0.079
CHEST	7	0.079
CHRONOBIOLOGY INTERNATIONAL	7	0.079
EPIDEMIOLOGY AND INFECTION	7	0.079
HEALTH AFFAIRS	7	0.079
HEALTH PROMOTION AND CHRONIC DISEASE PREVENTION IN CANADA RESEARCH POLICY AND PRACTICE	7	0.079
HEALTH PROMOTION INTERNATIONAL	7	0.079
HUMAN VACCINES IMMUNOTHERAPEUTICS	7	0.079
INFECTIOUS DISEASES OF POVERTY	7	0.079
INTERNATIONAL JOURNAL OF OCCUPATIONAL MEDICINE AND ENVIRONMENTAL HEALTH	7	0.079
INTERNATIONAL JOURNAL OF PSYCHIATRY IN MEDICINE	7	0.079
INTERNATIONAL JOURNAL OF PUBLIC HEALTH	7	0.079
ITALIAN JOURNAL OF PEDIATRICS	7	0.079
JAPAN JOURNAL OF NURSING SCIENCE	7	0.079
JOURNAL OF BEHAVIORAL ADDICTIONS	7	0.079
JOURNAL OF CLINICAL PSYCHIATRY	7	0.079
JOURNAL OF MEDICAL ETHICS	7	0.079
JOURNAL OF OBSTETRICS AND GYNAECOLOGY RESEARCH	7	0.079
JOURNAL OF PERINATAL MEDICINE	7	0.079
MOLECULAR PSYCHIATRY	7	0.079
NEUROBIOLOGY OF STRESS	7	0.079
NURSING HEALTH SCIENCES	7	0.079
NURSING OUTLOOK	7	0.079
OBESITY SURGERY	7	0.079
OCCUPATIONAL MEDICINE OXFORD	7	0.079
PEDIATRIC ANNALS	7	0.079
PSYCHIATRY AND CLINICAL PSYCHOPHARMACOLOGY	7	0.079
PSYCHOGERIATRICS	7	0.079
PSYCHOLOGY AND PSYCHOTHERAPY THEORY RESEARCH AND PRACTICE	7	0.079
REPRODUCTIVE HEALTH	7	0.079
SAUDI MEDICAL JOURNAL	7	0.079
ACTA PSYCHIATRICA SCANDINAVICA	6	0.068
ALPHA PSYCHIATRY	6	0.068
CONTEMPORARY CLINICAL TRIALS	6	0.068
ELECTRONICS	6	0.068
EUROPEAN JOURNAL OF DENTAL EDUCATION	6	0.068
EUROPEAN JOURNAL OF NEUROLOGY	6	0.068
FRONTIERS IN AGING NEUROSCIENCE	6	0.068
GLOBAL MENTAL HEALTH	6	0.068
HUMAN FACTORS	6	0.068
INTERNAL MEDICINE JOURNAL	6	0.068
INTERNATIONAL JOURNAL OF TRANSGENDER HEALTH	6	0.068
INTERNATIONAL JOURNAL OF WOMENS HEALTH	6	0.068
ISRAEL JOURNAL OF PSYCHIATRY AND RELATED SCIENCES	6	0.068
JAMA PSYCHIATRY	6	0.068
JOURNAL OF COSMETIC DERMATOLOGY	6	0.068
JOURNAL OF HOSPICE PALLIATIVE NURSING	6	0.068
JOURNAL OF NEUROLOGY	6	0.068
JOURNAL OF NURSING SCHOLARSHIP	6	0.068
JOURNAL OF SEXUAL MEDICINE	6	0.068
JOURNAL OF THE AMERICAN BOARD OF FAMILY MEDICINE	6	0.068
JOURNAL OF WOMENS HEALTH	6	0.068
MEDICAL CARE	6	0.068
NURSE EDUCATION IN PRACTICE	6	0.068
PALLIATIVE MEDICINE	6	0.068
PATIENT PREFERENCE AND ADHERENCE	6	0.068
PRIMARY HEALTH CARE RESEARCH AND DEVELOPMENT	6	0.068
PSYCHOTHERAPY AND PSYCHOSOMATICS	6	0.068
REVISTA DA ASSOCIACAO MEDICA BRASILEIRA	6	0.068
REVISTA LATINO AMERICANA DE ENFERMAGEM	6	0.068
RHEUMATOLOGY INTERNATIONAL	6	0.068
SCIENCE OF THE TOTAL ENVIRONMENT	6	0.068
WORLD JOURNAL OF PSYCHIATRY	6	0.068
ACADEMIC MEDICINE	5	0.056
ACTA OBSTETRICIA ET GYNECOLOGICA SCANDINAVICA	5	0.056
ADDICTIVE BEHAVIORS	5	0.056
AGE AND AGEING	5	0.056
AMERICAN JOURNAL OF HOSPICE PALLIATIVE MEDICINE	5	0.056
ANNALS OF INTENSIVE CARE	5	0.056
ARCHIVES OF PHYSICAL MEDICINE AND REHABILITATION	5	0.056
AUSTRALIAN AND NEW ZEALAND JOURNAL OF PUBLIC HEALTH	5	0.056
BEHAVIOUR INFORMATION TECHNOLOGY	5	0.056
BMC INFECTIOUS DISEASES	5	0.056
BMC ORAL HEALTH	5	0.056
BMC PEDIATRICS	5	0.056
BRITISH DENTAL JOURNAL	5	0.056
BRITISH JOURNAL OF PSYCHIATRY	5	0.056
CANCERS	5	0.056
CLINICAL NURSING RESEARCH	5	0.056
CLINICS	5	0.056
CRITICAL CARE MEDICINE	5	0.056
DERMATOLOGIC THERAPY	5	0.056
EMERGENCY MEDICINE AUSTRALASIA	5	0.056
ENVIRONMENTAL HEALTH AND PREVENTIVE MEDICINE	5	0.056
ENVIRONMENTAL RESEARCH	5	0.056
ETHNICITY HEALTH	5	0.056
EUROPEAN JOURNAL OF OBSTETRICS GYNECOLOGY AND REPRODUCTIVE BIOLOGY	5	0.056
EUROPEAN JOURNAL OF PHYSICAL AND REHABILITATION MEDICINE	5	0.056
FRONTIERS IN ONCOLOGY	5	0.056
HEALTH ECONOMICS	5	0.056
IEEE INTERNET OF THINGS JOURNAL	5	0.056
IEEE PULSE	5	0.056
INTERNATIONAL JOURNAL OF INFECTIOUS DISEASES	5	0.056
JMIR MEDICAL INFORMATICS	5	0.056
JOURNAL OF DENTAL EDUCATION	5	0.056
JOURNAL OF INFECTION IN DEVELOPING COUNTRIES	5	0.056
JOURNAL OF PAEDIATRICS AND CHILD HEALTH	5	0.056
JOURNAL OF PEDIATRIC NURSING NURSING CARE OF CHILDREN FAMILIES	5	0.056
JOURNAL OF PERSONALIZED MEDICINE	5	0.056
JOURNAL OF PSYCHIATRIC AND MENTAL HEALTH NURSING	5	0.056
JOURNAL OF TELEMEDICINE AND TELECARE	5	0.056
JOURNAL OF THE AMERICAN PSYCHIATRIC NURSES ASSOCIATION	5	0.056
MEDICINA DEL LAVORO	5	0.056
NATURE HUMAN BEHAVIOUR	5	0.056
NURSE EDUCATION TODAY	5	0.056
NURSING ETHICS	5	0.056
PEDIATRIC BLOOD CANCER	5	0.056
PSYCHOLOGY OF SPORT AND EXERCISE	5	0.056
PSYCHONEUROENDOCRINOLOGY	5	0.056
PUBLIC HEALTH NURSING	5	0.056
REVISTA BRASILEIRA DE MEDICINA DO ESPORTE	5	0.056
REVISTA DE PSIQUIATRIA Y SALUD MENTAL	5	0.056
REVISTA DE SAUDE PUBLICA	5	0.056
SAFETY SCIENCE	5	0.056
SAO PAULO MEDICAL JOURNAL	5	0.056
SCIENTIFIC DATA	5	0.056
SENSORS	5	0.056
SEXUAL MEDICINE	5	0.056
SLEEP	5	0.056
SLEEP AND BREATHING	5	0.056
SWISS MEDICAL WEEKLY	5	0.056
WOMEN AND BIRTH	5	0.056
ACTA NEUROPSYCHIATRICA	4	0.045
ACTA PAULISTA DE ENFERMAGEM	4	0.045
AGING US	4	0.045
AIDS RESEARCH AND HUMAN RETROVIRUSES	4	0.045
ALCOHOL AND ALCOHOLISM	4	0.045
ALCOHOLISM CLINICAL AND EXPERIMENTAL RESEARCH	4	0.045
AMERICAN JOURNAL OF INFECTION CONTROL	4	0.045
AMERICAN JOURNAL OF PERINATOLOGY	4	0.045
AMERICAN JOURNAL OF PHYSICAL MEDICINE REHABILITATION	4	0.045
AMERICAN SURGEON	4	0.045
ANNALS ACADEMY OF MEDICINE SINGAPORE	4	0.045
ANNALS OF CLINICAL PSYCHIATRY	4	0.045
APPLIED NURSING RESEARCH	4	0.045
ARCHIVES OF ENVIRONMENTAL OCCUPATIONAL HEALTH	4	0.045
ARCHIVES OF GYNECOLOGY AND OBSTETRICS	4	0.045
ARQUIVOS DE NEURO PSIQUIATRIA	4	0.045
BMC NEUROLOGY	4	0.045
BRATISLAVA MEDICAL JOURNAL BRATISLAVSKE LEKARSKE LISTY	4	0.045
BRAZILIAN JOURNAL OF PSYCHIATRY	4	0.045
BRITISH JOURNAL OF GENERAL PRACTICE	4	0.045
BUILDING AND ENVIRONMENT	4	0.045
CANADIAN JOURNAL OF EMERGENCY MEDICINE	4	0.045
CHAOS SOLITONS FRACTALS	4	0.045
CLINICAL BIOLOGICAL AND MOLECULAR ASPECTS OF COVID 19	4	0.045
CLINICAL NEUROLOGY AND NEUROSURGERY	4	0.045
EATING AND WEIGHT DISORDERS STUDIES ON ANOREXIA BULIMIA AND OBESITY	4	0.045
EMERGENCY MEDICINE JOURNAL	4	0.045
ESMO OPEN	4	0.045
EUROPEAN JOURNAL OF EPIDEMIOLOGY	4	0.045
EUROPEAN JOURNAL OF GENERAL PRACTICE	4	0.045
FRONTIERS IN NEUROSCIENCE	4	0.045
FRONTIERS IN VETERINARY SCIENCE	4	0.045
HEAD AND NECK JOURNAL FOR THE SCIENCES AND SPECIALTIES OF THE HEAD AND NECK	4	0.045
HEALTH PLACE	4	0.045
HEALTH REPORTS	4	0.045
IEEE TRANSACTIONS ON COMPUTATIONAL SOCIAL SYSTEMS	4	0.045
IN VIVO	4	0.045
INFECTION AND DRUG RESISTANCE	4	0.045
INFLUENZA AND OTHER RESPIRATORY VIRUSES	4	0.045
INTERNATIONAL JOURNAL FOR QUALITY IN HEALTH CARE	4	0.045
INTERNATIONAL JOURNAL OF GENERAL MEDICINE	4	0.045
INTERNATIONAL JOURNAL OF HEALTH POLICY AND MANAGEMENT	4	0.045
INTERNATIONAL JOURNAL OF METHODS IN PSYCHIATRIC RESEARCH	4	0.045
INTERNATIONAL JOURNAL OF NURSING PRACTICE	4	0.045
INTERNATIONAL JOURNAL OF SURGERY	4	0.045
INTERNATIONAL PSYCHOGERIATRICS	4	0.045
JAIDS JOURNAL OF ACQUIRED IMMUNE DEFICIENCY SYNDROMES	4	0.045
JOURNAL OF ATHLETIC TRAINING	4	0.045
JOURNAL OF BIOETHICAL INQUIRY	4	0.045
JOURNAL OF CHEMICAL EDUCATION	4	0.045
JOURNAL OF CHILD PSYCHOLOGY AND PSYCHIATRY	4	0.045
JOURNAL OF CLINICAL NEUROSCIENCE	4	0.045
JOURNAL OF CYSTIC FIBROSIS	4	0.045
JOURNAL OF EPIDEMIOLOGY	4	0.045
JOURNAL OF GASTROENTEROLOGY AND HEPATOLOGY	4	0.045
JOURNAL OF INTERNATIONAL MEDICAL RESEARCH	4	0.045
JOURNAL OF INVESTIGATIVE MEDICINE	4	0.045
JOURNAL OF NUTRITION HEALTH AGING	4	0.045
JOURNAL OF PALLIATIVE MEDICINE	4	0.045
JOURNAL OF PSYCHIATRIC PRACTICE	4	0.045
JOURNAL OF SURGICAL EDUCATION	4	0.045
JOURNAL OF THE ACADEMY OF CONSULTATION LIAISON PSYCHIATRY	4	0.045
JOURNAL OF THE AMERICAN COLLEGE OF RADIOLOGY	4	0.045
JOURNAL OF THE FORMOSAN MEDICAL ASSOCIATION	4	0.045
LANCET RHEUMATOLOGY	4	0.045
MEDICAL HYPOTHESES	4	0.045
ONCOLOGIST	4	0.045
ORPHANET JOURNAL OF RARE DISEASES	4	0.045
PAIN MEDICINE	4	0.045
PATIENT EDUCATION AND COUNSELING	4	0.045
PEDIATRIC PULMONOLOGY	4	0.045
PHYSICIAN AND SPORTSMEDICINE	4	0.045
PUBLIC HEALTH REPORTS	4	0.045
RESPIRATORY MEDICINE	4	0.045
SCHIZOPHRENIA RESEARCH	4	0.045
SLEEP HEALTH	4	0.045
TRANSLATIONAL PEDIATRICS	4	0.045
TURKISH JOURNAL OF GERIATRICS TURK GERIATRI DERGISI	4	0.045
VACCINE	4	0.045
ACADEMIC EMERGENCY MEDICINE	3	0.034
ACTA ANAESTHESIOLOGICA SCANDINAVICA	3	0.034
ADDICTION	3	0.034
AGING CLINICAL AND EXPERIMENTAL RESEARCH	3	0.034
AMERICAN JOURNAL OF DRUG AND ALCOHOL ABUSE	3	0.034
AMERICAN JOURNAL OF NURSING	3	0.034
AMERICAN JOURNAL OF OTOLARYNGOLOGY	3	0.034
AMERICAN JOURNAL OF PREVENTIVE MEDICINE	3	0.034
ANESTHESIA AND ANALGESIA	3	0.034
ANNALES MEDICO PSYCHOLOGIQUES	3	0.034
ANNALS OF AGRICULTURAL AND ENVIRONMENTAL MEDICINE	3	0.034
ANNALS OF EPIDEMIOLOGY	3	0.034
ANNALS OF INDIAN ACADEMY OF NEUROLOGY	3	0.034
ANNALS OF MEDICINE	3	0.034
ANNALS OF SURGERY	3	0.034
ANNALS OF WORK EXPOSURES AND HEALTH	3	0.034
ANTICANCER RESEARCH	3	0.034
APPLIED SOFT COMPUTING	3	0.034
ARABIAN JOURNAL FOR SCIENCE AND ENGINEERING	3	0.034
ARCHIVOS ARGENTINOS DE PEDIATRIA	3	0.034
AUSTRALASIAN JOURNAL ON AGEING	3	0.034
AUSTRALIAN JOURNAL OF ADVANCED NURSING	3	0.034
BEST PRACTICE RESEARCH CLINICAL ANAESTHESIOLOGY	3	0.034
BIOLOGY BASEL	3	0.034
BIRTH ISSUES IN PERINATAL CARE	3	0.034
BMC WOMENS HEALTH	3	0.034
BMJ MILITARY HEALTH	3	0.034
BMJ OPEN RESPIRATORY RESEARCH	3	0.034
CANADIAN MEDICAL ASSOCIATION JOURNAL	3	0.034
CHILD AND ADOLESCENT MENTAL HEALTH	3	0.034
CLINICAL PSYCHOPHARMACOLOGY AND NEUROSCIENCE	3	0.034
COMPLEMENTARY THERAPIES IN CLINICAL PRACTICE	3	0.034
CURRENT OBESITY REPORTS	3	0.034
DANISH MEDICAL JOURNAL	3	0.034
DEMENTIA AND GERIATRIC COGNITIVE DISORDERS	3	0.034
DIABETES METABOLIC SYNDROME AND OBESITY TARGETS AND THERAPY	3	0.034
DIABETIC MEDICINE	3	0.034
EASTERN MEDITERRANEAN HEALTH JOURNAL	3	0.034
ECOLOGY OF FOOD AND NUTRITION	3	0.034
ECONOMICS HUMAN BIOLOGY	3	0.034
EPIDEMIOLOGIA PREVENZIONE	3	0.034
EPILEPSIA	3	0.034
EPMA JOURNAL	3	0.034
EUROPEAN GERIATRIC MEDICINE	3	0.034
EUROPEAN JOURNAL OF INTEGRATIVE MEDICINE	3	0.034
EXPERIMENTAL GERONTOLOGY	3	0.034
FRONTIERS IN PHARMACOLOGY	3	0.034
FRONTIERS IN PHYSIOLOGY	3	0.034
FUTURE ONCOLOGY	3	0.034
GERIATRICS GERONTOLOGY INTERNATIONAL	3	0.034
HEALTH EXPECTATIONS	3	0.034
HEALTH PSYCHOLOGY	3	0.034
HEPATOLOGY COMMUNICATIONS	3	0.034
INDIAN JOURNAL OF OPHTHALMOLOGY	3	0.034
INDIAN JOURNAL OF TRADITIONAL KNOWLEDGE	3	0.034
INNOVATION IN AGING	3	0.034
INTENSIVE AND CRITICAL CARE NURSING	3	0.034
INTERNATIONAL JOURNAL OF ENVIRONMENTAL HEALTH RESEARCH	3	0.034
INTERNATIONAL JOURNAL OF LANGUAGE COMMUNICATION DISORDERS	3	0.034
INTERNATIONAL JOURNAL OF MEDICAL INFORMATICS	3	0.034
INTERNATIONAL JOURNAL OF MEDICAL SCIENCES	3	0.034
IRANIAN RED CRESCENT MEDICAL JOURNAL	3	0.034
JAMA PEDIATRICS	3	0.034
JCO ONCOLOGY PRACTICE	3	0.034
JCPSP JOURNAL OF THE COLLEGE OF PHYSICIANS AND SURGEONS PAKISTAN	3	0.034
JOURNAL OF ADDICTION MEDICINE	3	0.034
JOURNAL OF ALLERGY AND CLINICAL IMMUNOLOGY IN PRACTICE	3	0.034
JOURNAL OF ATTENTION DISORDERS	3	0.034
JOURNAL OF BEHAVIORAL HEALTH SERVICES RESEARCH	3	0.034
JOURNAL OF BIOLOGICAL REGULATORS AND HOMEOSTATIC AGENTS	3	0.034
JOURNAL OF BIOMOLECULAR STRUCTURE DYNAMICS	3	0.034
JOURNAL OF CANCER RESEARCH AND CLINICAL ONCOLOGY	3	0.034
JOURNAL OF CHILD AND ADOLESCENT PSYCHOPHARMACOLOGY	3	0.034
JOURNAL OF CLINICAL PATHOLOGY	3	0.034
JOURNAL OF CLINICAL SLEEP MEDICINE	3	0.034
JOURNAL OF DERMATOLOGICAL TREATMENT	3	0.034
JOURNAL OF EPIDEMIOLOGY AND GLOBAL HEALTH	3	0.034
JOURNAL OF EVALUATION IN CLINICAL PRACTICE	3	0.034
JOURNAL OF GERIATRIC PSYCHIATRY AND NEUROLOGY	3	0.034
JOURNAL OF INTENSIVE CARE MEDICINE	3	0.034
JOURNAL OF INTERPROFESSIONAL CARE	3	0.034
JOURNAL OF LARYNGOLOGY AND OTOLOGY	3	0.034
JOURNAL OF MENS HEALTH	3	0.034
JOURNAL OF NEUROVIROLOGY	3	0.034
JOURNAL OF NURSING ADMINISTRATION	3	0.034
JOURNAL OF NURSING EDUCATION	3	0.034
JOURNAL OF PEDIATRIC HEALTH CARE	3	0.034
JOURNAL OF SPINAL CORD MEDICINE	3	0.034
JOURNAL OF SPORTS SCIENCES	3	0.034
JOURNAL OF THE AMERICAN ACADEMY OF CHILD AND ADOLESCENT PSYCHIATRY	3	0.034
JOURNAL OF THE INTERNATIONAL AIDS SOCIETY	3	0.034
JOURNAL OF TRANSCULTURAL NURSING	3	0.034
JOURNALS OF GERONTOLOGY SERIES A BIOLOGICAL SCIENCES AND MEDICAL SCIENCES	3	0.034
LANCET PUBLIC HEALTH	3	0.034
LANCET RESPIRATORY MEDICINE	3	0.034
LGBT HEALTH	3	0.034
MAYO CLINIC PROCEEDINGS	3	0.034
MEDICAL JOURNAL OF AUSTRALIA	3	0.034
MILITARY MEDICINE	3	0.034
MOLECULAR NEUROBIOLOGY	3	0.034
NATURE	3	0.034
NATURE COMMUNICATIONS	3	0.034
NEURAL COMPUTING APPLICATIONS	3	0.034
OPEN FORUM INFECTIOUS DISEASES	3	0.034
PAKISTAN JOURNAL OF PHARMACEUTICAL SCIENCES	3	0.034
PEDIATRIC ANESTHESIA	3	0.034
PEDIATRIC RESEARCH	3	0.034
PLOS MEDICINE	3	0.034
POSTGRADUATE MEDICAL JOURNAL	3	0.034
POSTGRADUATE MEDICINE	3	0.034
PREVENTING CHRONIC DISEASE	3	0.034
PSYCHOLOGICAL MEDICINE	3	0.034
QJM AN INTERNATIONAL JOURNAL OF MEDICINE	3	0.034
REPRODUCTIVE BIOMEDICINE ONLINE	3	0.034
RESEARCH IN NURSING HEALTH	3	0.034
RESULTS IN PHYSICS	3	0.034
RHEUMATOLOGY	3	0.034
SAUDI PHARMACEUTICAL JOURNAL	3	0.034
SCIENCE AND MEDICINE IN FOOTBALL	3	0.034
SEIZURE EUROPEAN JOURNAL OF EPILEPSY	3	0.034
SIGNA VITAE	3	0.034
SLEEP AND BIOLOGICAL RHYTHMS	3	0.034
SOUTH AFRICAN JOURNAL OF PSYCHIATRY	3	0.034
SUBSTANCE USE MISUSE	3	0.034
TUMORI JOURNAL	3	0.034
WESTERN JOURNAL OF EMERGENCY MEDICINE	3	0.034
WESTERN JOURNAL OF NURSING RESEARCH	3	0.034
WIENER KLINISCHE WOCHENSCHRIFT	3	0.034
WORKPLACE HEALTH SAFETY	3	0.034
WORLD JOURNAL OF CLINICAL CASES	3	0.034
WORLD NEUROSURGERY	3	0.034
WORLD PSYCHIATRY	3	0.034
ACADEMIC PEDIATRICS	2	0.023
ACTA CLINICA BELGICA	2	0.023
ACTA DIABETOLOGICA	2	0.023
ACTA MEDICA PORTUGUESA	2	0.023
ACTA NEUROLOGICA BELGICA	2	0.023
ACTA NEUROLOGICA SCANDINAVICA	2	0.023
ACTA PAEDIATRICA	2	0.023
ACTAS ESPANOLAS DE PSIQUIATRIA	2	0.023
ALLERGY	2	0.023
AMERICAN FAMILY PHYSICIAN	2	0.023
AMERICAN JOURNAL OF CRITICAL CARE	2	0.023
AMERICAN JOURNAL OF NEURORADIOLOGY	2	0.023
AMERICAN JOURNAL OF OBSTETRICS AND GYNECOLOGY	2	0.023
AMYOTROPHIC LATERAL SCLEROSIS AND FRONTOTEMPORAL DEGENERATION	2	0.023
ANAESTHESIA	2	0.023
ANAESTHESIA CRITICAL CARE PAIN MEDICINE	2	0.023
ANALES DE PSICOLOGIA	2	0.023
ANDROLOGIA	2	0.023
ANDROLOGY	2	0.023
ANNALI DELL ISTITUTO SUPERIORE DI SANITA	2	0.023
ANNALS OF FAMILY MEDICINE	2	0.023
ANNALS OF INTERNAL MEDICINE	2	0.023
APPLIED CLINICAL INFORMATICS	2	0.023
ARCHIVES DE PEDIATRIE	2	0.023
ARCHIVES OF CLINICAL NEUROPSYCHOLOGY	2	0.023
ARCHIVES OF CLINICAL PSYCHIATRY	2	0.023
ARCHIVES OF DISEASE IN CHILDHOOD	2	0.023
ARCHIVES OF IRANIAN MEDICINE	2	0.023
ARCHIVES OF PUBLIC HEALTH	2	0.023
ARTIFICIAL INTELLIGENCE REVIEW	2	0.023
ASIAN PACIFIC JOURNAL OF TROPICAL MEDICINE	2	0.023
AUSTRALIAN CRITICAL CARE	2	0.023
BEHAVIOR GENETICS	2	0.023
BEHAVIORAL SLEEP MEDICINE	2	0.023
BIOIMPACTS	2	0.023
BIOLOGICAL CONSERVATION	2	0.023
BIOLOGICAL PSYCHIATRY COGNITIVE NEUROSCIENCE AND NEUROIMAGING	2	0.023
BIOLOGY OF SPORT	2	0.023
BIOSCIENCE TRENDS	2	0.023
BIOTECHNOLOGY BIOTECHNOLOGICAL EQUIPMENT	2	0.023
BMC EMERGENCY MEDICINE	2	0.023
BMC MEDICAL ETHICS	2	0.023
BMC MEDICAL RESEARCH METHODOLOGY	2	0.023
BMC NEPHROLOGY	2	0.023
BMC SPORTS SCIENCE MEDICINE AND REHABILITATION	2	0.023
BMJ OPEN DIABETES RESEARCH CARE	2	0.023
BRAZILIAN JOURNAL OF MEDICAL AND BIOLOGICAL RESEARCH	2	0.023
BRAZILIAN ORAL RESEARCH	2	0.023
BREAST CANCER RESEARCH AND TREATMENT	2	0.023
BRITISH JOURNAL OF HOSPITAL MEDICINE	2	0.023
BRITISH JOURNAL OF SPORTS MEDICINE	2	0.023
CANCER MEDICINE	2	0.023
CARDIOLOGY IN THE YOUNG	2	0.023
CEPHALALGIA	2	0.023
CEREBELLUM	2	0.023
CHILD CARE HEALTH AND DEVELOPMENT	2	0.023
CHILD NEUROPSYCHOLOGY	2	0.023
CHRONIC ILLNESS	2	0.023
CHRONIC RESPIRATORY DISEASE	2	0.023
CLINICAL AND EXPERIMENTAL RHEUMATOLOGY	2	0.023
CLINICAL IMAGING	2	0.023
CLINICAL INTERVENTIONS IN AGING	2	0.023
CLINICAL JOURNAL OF ONCOLOGY NURSING	2	0.023
CLINICAL MICROBIOLOGY AND INFECTION	2	0.023
CLINICAL NEUROPHYSIOLOGY	2	0.023
CLINICAL ORTHOPAEDICS AND RELATED RESEARCH	2	0.023
CLINICAL RHEUMATOLOGY	2	0.023
CLINICAL SIMULATION IN NURSING	2	0.023
COLLEGIAN	2	0.023
COMPUTATIONAL AND MATHEMATICAL METHODS IN MEDICINE	2	0.023
COMPUTATIONAL INTELLIGENCE AND NEUROSCIENCE	2	0.023
COMPUTER METHODS AND PROGRAMS IN BIOMEDICINE	2	0.023
COMPUTERS INDUSTRIAL ENGINEERING	2	0.023
CRITICAL CARE	2	0.023
CURRENT MEDICAL SCIENCE	2	0.023
CURRENT ONCOLOGY	2	0.023
DEVELOPMENTAL COGNITIVE NEUROSCIENCE	2	0.023
DIABETES RESEARCH AND CLINICAL PRACTICE	2	0.023
DIABETOLOGY METABOLIC SYNDROME	2	0.023
DIGESTIVE AND LIVER DISEASE	2	0.023
DIGITAL HEALTH	2	0.023
ECOLOGY AND EVOLUTION	2	0.023
ENDOCRINE METABOLIC IMMUNE DISORDERS DRUG TARGETS	2	0.023
ENT EAR NOSE THROAT JOURNAL	2	0.023
ENVIRONMENT INTERNATIONAL	2	0.023
ERJ OPEN RESEARCH	2	0.023
ETHIOPIAN JOURNAL OF HEALTH DEVELOPMENT	2	0.023
EUROPEAN ADDICTION RESEARCH	2	0.023
EUROPEAN ARCHIVES OF OTO RHINO LARYNGOLOGY	2	0.023
EUROPEAN JOURNAL OF NUTRITION	2	0.023
EUROPEAN JOURNAL OF PAIN	2	0.023
EUROPEAN JOURNAL OF PEDIATRICS	2	0.023
EUROPEAN JOURNAL OF RADIOLOGY	2	0.023
EUROPEAN JOURNAL OF SPORT SCIENCE	2	0.023
EUROPEAN NEUROPSYCHOPHARMACOLOGY	2	0.023
EUROPEAN RADIOLOGY	2	0.023
EUROPEAN SPINE JOURNAL	2	0.023
EVALUATION THE HEALTH PROFESSIONS	2	0.023
EXPERIMENTAL AND CLINICAL PSYCHOPHARMACOLOGY	2	0.023
EXPERT REVIEW OF ANTI INFECTIVE THERAPY	2	0.023
FAMILY PRACTICE	2	0.023
FOODS	2	0.023
FORESTS	2	0.023
FRESENIUS ENVIRONMENTAL BULLETIN	2	0.023
FRONTIERS IN ENDOCRINOLOGY	2	0.023
GENEDIS 2020 GERIATRICS	2	0.023
GENETICS IN MEDICINE	2	0.023
GERIATRIC ORTHOPAEDIC SURGERY REHABILITATION	2	0.023
GLOBAL HEALTH ACTION	2	0.023
GLOBAL HEART	2	0.023
HAEMOPHILIA	2	0.023
HASTINGS CENTER REPORT	2	0.023
HEALTH INFORMATICS JOURNAL	2	0.023
HOLISTIC NURSING PRACTICE	2	0.023
HOMEOPATHY	2	0.023
HUMAN AND ECOLOGICAL RISK ASSESSMENT	2	0.023
HUMAN REPRODUCTION	2	0.023
IN PRACTICE	2	0.023
INDIAN JOURNAL OF BIOCHEMISTRY BIOPHYSICS	2	0.023
INDIAN JOURNAL OF DERMATOLOGY	2	0.023
INFLAMMATORY BOWEL DISEASES	2	0.023
INJURY EPIDEMIOLOGY	2	0.023
INSIGHTS INTO IMAGING	2	0.023
INTEGRATIVE MEDICINE RESEARCH	2	0.023
INTERNAL AND EMERGENCY MEDICINE	2	0.023
INTERNAL MEDICINE	2	0.023
INTERNATIONAL EMERGENCY NURSING	2	0.023
INTERNATIONAL HEALTH	2	0.023
INTERNATIONAL JOURNAL OF AUDIOLOGY	2	0.023
INTERNATIONAL JOURNAL OF BIOLOGICAL SCIENCES	2	0.023
INTERNATIONAL JOURNAL OF CHRONIC OBSTRUCTIVE PULMONARY DISEASE	2	0.023
INTERNATIONAL JOURNAL OF CIRCUMPOLAR HEALTH	2	0.023
INTERNATIONAL JOURNAL OF DIABETES IN DEVELOPING COUNTRIES	2	0.023
INTERNATIONAL JOURNAL OF HEALTH SERVICES	2	0.023
INTERNATIONAL JOURNAL OF HYGIENE AND ENVIRONMENTAL HEALTH	2	0.023
INTERNATIONAL JOURNAL OF IMPOTENCE RESEARCH	2	0.023
INTERNATIONAL JOURNAL OF NEUROPSYCHOPHARMACOLOGY	2	0.023
INTERNATIONAL JOURNAL OF NURSING STUDIES	2	0.023
INTERNATIONAL JOURNAL OF OBESITY	2	0.023
INTERNATIONAL ORTHOPAEDICS	2	0.023
INTERNATIONAL UROLOGY AND NEPHROLOGY	2	0.023
IRANIAN JOURNAL OF PEDIATRICS	2	0.023
ISCIENCE	2	0.023
ISPRS INTERNATIONAL JOURNAL OF GEO INFORMATION	2	0.023
JMIR SERIOUS GAMES	2	0.023
JOGNN JOURNAL OF OBSTETRIC GYNECOLOGIC AND NEONATAL NURSING	2	0.023
JOURNAL OF ADOLESCENT AND YOUNG ADULT ONCOLOGY	2	0.023
JOURNAL OF AGROMEDICINE	2	0.023
JOURNAL OF ALTERNATIVE AND COMPLEMENTARY MEDICINE	2	0.023
JOURNAL OF APPLIED ORAL SCIENCE	2	0.023
JOURNAL OF BIOMEDICAL INFORMATICS	2	0.023
JOURNAL OF BUILDING ENGINEERING	2	0.023
JOURNAL OF CONSTRUCTION ENGINEERING AND MANAGEMENT	2	0.023
JOURNAL OF CONTINUING EDUCATION IN THE HEALTH PROFESSIONS	2	0.023
JOURNAL OF DATABASE MANAGEMENT	2	0.023
JOURNAL OF DENTAL RESEARCH	2	0.023
JOURNAL OF DENTISTRY	2	0.023
JOURNAL OF DEVELOPMENTAL AND BEHAVIORAL PEDIATRICS	2	0.023
JOURNAL OF DIABETES AND ITS COMPLICATIONS	2	0.023
JOURNAL OF EMERGENCY MEDICINE	2	0.023
JOURNAL OF GERIATRIC ONCOLOGY	2	0.023
JOURNAL OF GERONTOLOGICAL NURSING	2	0.023
JOURNAL OF GLOBAL HEALTH	2	0.023
JOURNAL OF HEALTH POLITICS POLICY AND LAW	2	0.023
JOURNAL OF HEALTHCARE ENGINEERING	2	0.023
JOURNAL OF HUMAN LACTATION	2	0.023
JOURNAL OF INTELLIGENT FUZZY SYSTEMS	2	0.023
JOURNAL OF INTENSIVE CARE	2	0.023
JOURNAL OF KING SAUD UNIVERSITY SCIENCE	2	0.023
JOURNAL OF KOREAN ACADEMY OF NURSING	2	0.023
JOURNAL OF OBSTETRICS AND GYNAECOLOGY	2	0.023
JOURNAL OF ORTHOPAEDIC SURGERY	2	0.023
JOURNAL OF PARKINSONS DISEASE	2	0.023
JOURNAL OF PEDIATRIC ENDOCRINOLOGY METABOLISM	2	0.023
JOURNAL OF PERIANESTHESIA NURSING	2	0.023
JOURNAL OF PERINATOLOGY	2	0.023
JOURNAL OF RURAL HEALTH	2	0.023
JOURNAL OF SCHOOL HEALTH	2	0.023
JOURNAL OF SCHOOL NURSING	2	0.023
JOURNAL OF SCIENCE AND MEDICINE IN SPORT	2	0.023
JOURNAL OF SPORT AND HEALTH SCIENCE	2	0.023
JOURNAL OF STUDIES ON ALCOHOL AND DRUGS	2	0.023
JOURNAL OF SURGICAL ONCOLOGY	2	0.023
JOURNAL OF THE AMERICAN DENTAL ASSOCIATION	2	0.023
JOURNAL OF THE AMERICAN MEDICAL INFORMATICS ASSOCIATION	2	0.023
JOURNAL OF THE NEUROLOGICAL SCIENCES	2	0.023
JOURNAL OF TRAUMA AND ACUTE CARE SURGERY	2	0.023
JOURNAL OF TRAVEL MEDICINE	2	0.023
KNEE SURGERY SPORTS TRAUMATOLOGY ARTHROSCOPY	2	0.023
KYBERNETES	2	0.023
LANCET	2	0.023
LANCET CHILD ADOLESCENT HEALTH	2	0.023
LANCET DIGITAL HEALTH	2	0.023
LANCET GLOBAL HEALTH	2	0.023
LARYNGOSCOPE INVESTIGATIVE OTOLARYNGOLOGY	2	0.023
LATIN AMERICAN JOURNAL OF PHARMACY	2	0.023
LEGAL MEDICINE	2	0.023
MATERNAL AND CHILD NUTRITION	2	0.023
MATHEMATICAL MODELLING OF NATURAL PHENOMENA	2	0.023
MATHEMATICS	2	0.023
MEDICAL TEACHER	2	0.023
MEDICINA CLINICA	2	0.023
MEDICINE SCIENCE IN SPORTS EXERCISE	2	0.023
MILBANK QUARTERLY	2	0.023
MINERVA SURGERY	2	0.023
MOVEMENT DISORDERS CLINICAL PRACTICE	2	0.023
MULTIMEDIA TOOLS AND APPLICATIONS	2	0.023
NEUROGASTROENTEROLOGY AND MOTILITY	2	0.023
NEUROLOGY AND THERAPY	2	0.023
NEUROSCIENTIST	2	0.023
NICOTINE TOBACCO RESEARCH	2	0.023
NPJ PARKINSONS DISEASE	2	0.023
NURSE EDUCATOR	2	0.023
NURSING INQUIRY	2	0.023
NUTRITION JOURNAL	2	0.023
NUTRITION METABOLISM AND CARDIOVASCULAR DISEASES	2	0.023
OBESITY	2	0.023
ONE HEALTH	2	0.023
ORVOSI HETILAP	2	0.023
PAIN PHYSICIAN	2	0.023
PARASITES VECTORS	2	0.023
PATHOGENS AND GLOBAL HEALTH	2	0.023
PEDIATRIC EMERGENCY CARE	2	0.023
PEDIATRIC RHEUMATOLOGY	2	0.023
PEDIATRICS INTERNATIONAL	2	0.023
PERSPECTIVES IN BIOLOGY AND MEDICINE	2	0.023
PERSPECTIVES ON MEDICAL EDUCATION	2	0.023
PHYSICAL REVIEW PHYSICS EDUCATION RESEARCH	2	0.023
PHYSICAL THERAPY REHABILITATION JOURNAL	2	0.023
PHYSIOLOGY BEHAVIOR	2	0.023
PM R	2	0.023
PROGRES EN UROLOGIE	2	0.023
PSYCHOSOMATICS	2	0.023
QUARTERLY JOURNAL OF EXPERIMENTAL PSYCHOLOGY	2	0.023
REVISTA DA ESCOLA DE ENFERMAGEM DA USP	2	0.023
ROMANIAN JOURNAL OF LEGAL MEDICINE	2	0.023
SAMJ SOUTH AFRICAN MEDICAL JOURNAL	2	0.023
SAUDI JOURNAL OF BIOLOGICAL SCIENCES	2	0.023
SAUDI JOURNAL OF GASTROENTEROLOGY	2	0.023
SCANDINAVIAN JOURNAL OF WORK ENVIRONMENT HEALTH	2	0.023
SCIENCE ADVANCES	2	0.023
SCIENTOMETRICS	2	0.023
SEXUALLY TRANSMITTED INFECTIONS	2	0.023
SOUTHERN MEDICAL JOURNAL	2	0.023
SPANISH JOURNAL OF PSYCHOLOGY	2	0.023
SRPSKI ARHIV ZA CELOKUPNO LEKARSTVO	2	0.023
STRESS THE INTERNATIONAL JOURNAL ON THE BIOLOGY OF STRESS	2	0.023
SUBSTANCE ABUSE	2	0.023
SURGICAL ENDOSCOPY AND OTHER INTERVENTIONAL TECHNIQUES	2	0.023
SUSTAINABILITY SCIENCE	2	0.023
SUSTAINABLE PRODUCTION AND CONSUMPTION	2	0.023
THORAX	2	0.023
TRANSPLANT INFECTIOUS DISEASE	2	0.023
TRANSPLANT INTERNATIONAL	2	0.023
TRANSPLANTATION PROCEEDINGS	2	0.023
TRAVEL MEDICINE AND INFECTIOUS DISEASE	2	0.023
TURKISH JOURNAL OF PHYSICAL MEDICINE AND REHABILITATION	2	0.023
VOJNOSANITETSKI PREGLED	2	0.023
ACADEMIC RADIOLOGY	1	0.011
ACM TRANSACTIONS ON COMPUTING EDUCATION	1	0.011
ACTA BIOETHICA	1	0.011
ACTA NEUROPATHOLOGICA COMMUNICATIONS	1	0.011
ACTA OTO LARYNGOLOGICA	1	0.011
ACTA OTORHINOLARYNGOLOGICA ITALICA	1	0.011
ACTA REUMATOLOGICA PORTUGUESA	1	0.011
ADAPTIVE BEHAVIOR	1	0.011
ADVANCES IN CLINICAL AND EXPERIMENTAL MEDICINE	1	0.011
ADVANCES IN PHYSIOLOGY EDUCATION	1	0.011
ADVANCES IN RHEUMATOLOGY	1	0.011
AEROSOL AND AIR QUALITY RESEARCH	1	0.011
AEROSPACE MEDICINE AND HUMAN PERFORMANCE	1	0.011
AESTHETIC PLASTIC SURGERY	1	0.011
AFRICAN JOURNAL OF EMERGENCY MEDICINE	1	0.011
AGEING RESEARCH REVIEWS	1	0.011
AGRIBUSINESS	1	0.011
AGRICULTURAL SYSTEMS	1	0.011
AGRICULTURE BASEL	1	0.011
AIDS RESEARCH AND THERAPY	1	0.011
AIR QUALITY ATMOSPHERE AND HEALTH	1	0.011
ALCOHOL	1	0.011
ALEXANDRIA ENGINEERING JOURNAL	1	0.011
ALL LIFE	1	0.011
ALLERGY AND ASTHMA PROCEEDINGS	1	0.011
ALTERNATIVE THERAPIES IN HEALTH AND MEDICINE	1	0.011
ALZHEIMERS DEMENTIA	1	0.011
AMERICAN JOURNAL OF CARDIOLOGY	1	0.011
AMERICAN JOURNAL OF CLINICAL NUTRITION	1	0.011
AMERICAN JOURNAL OF CLINICAL ONCOLOGY CANCER CLINICAL TRIALS	1	0.011
AMERICAN JOURNAL OF HEALTH SYSTEM PHARMACY	1	0.011
AMERICAN JOURNAL OF KIDNEY DISEASES	1	0.011
AMERICAN JOURNAL OF MEDICAL GENETICS PART A	1	0.011
AMERICAN JOURNAL OF MEDICAL GENETICS PART C SEMINARS IN MEDICAL GENETICS	1	0.011
AMERICAN JOURNAL OF OBSTETRICS GYNECOLOGY MFM	1	0.011
AMERICAN JOURNAL OF OPHTHALMOLOGY	1	0.011
AMERICAN JOURNAL OF ORTHODONTICS AND DENTOFACIAL ORTHOPEDICS	1	0.011
AMERICAN JOURNAL OF PHARMACEUTICAL EDUCATION	1	0.011
AMERICAN JOURNAL OF PSYCHIATRY	1	0.011
AMERICAN JOURNAL OF RESPIRATORY AND CRITICAL CARE MEDICINE	1	0.011
AMERICAN JOURNAL OF SPEECH LANGUAGE PATHOLOGY	1	0.011
AMERICAN JOURNAL OF SURGERY	1	0.011
AMERICAN JOURNAL OF TRANSLATIONAL RESEARCH	1	0.011
AMERICAN JOURNAL OF TRANSPLANTATION	1	0.011
ANALYTICAL AND BIOANALYTICAL CHEMISTRY	1	0.011
ANATOMICAL SCIENCES EDUCATION	1	0.011
ANESTHESIOLOGY	1	0.011
ANIMAL CELLS AND SYSTEMS	1	0.011
ANIMAL SCIENCE JOURNAL	1	0.011
ANNALES DE DERMATOLOGIE ET DE VENEREOLOGIE	1	0.011
ANNALS OF CLINICAL AND TRANSLATIONAL NEUROLOGY	1	0.011
ANNALS OF EMERGENCY MEDICINE	1	0.011
ANNALS OF NEUROLOGY	1	0.011
ANNALS OF OPERATIONS RESEARCH	1	0.011
ANNALS OF PHYSICAL AND REHABILITATION MEDICINE	1	0.011
ANNALS OF THE AMERICAN THORACIC SOCIETY	1	0.011
ANNALS OF THE NEW YORK ACADEMY OF SCIENCES	1	0.011
ANNALS OF THE ROYAL COLLEGE OF SURGEONS OF ENGLAND	1	0.011
ANNALS OF VASCULAR SURGERY	1	0.011
ANTHROZOOS	1	0.011
ANTIBIOTICS BASEL	1	0.011
ANTIMICROBIAL RESISTANCE AND INFECTION CONTROL	1	0.011
APPLIED ACOUSTICS	1	0.011
APPLIED ANIMAL BEHAVIOUR SCIENCE	1	0.011
APPLIED ARTIFICIAL INTELLIGENCE	1	0.011
APPLIED ECONOMIC PERSPECTIVES AND POLICY	1	0.011
APPLIED MATHEMATICS AND COMPUTATION	1	0.011
APPLIED PHYSIOLOGY NUTRITION AND METABOLISM	1	0.011
ARABIAN JOURNAL OF GEOSCIENCES	1	0.011
ARCHITECTURAL ENGINEERING AND DESIGN MANAGEMENT	1	0.011
ARCHIVES OF BUDO	1	0.011
ARCHIVES OF ENDOCRINOLOGY METABOLISM	1	0.011
ARCHIVES OF GERONTOLOGY AND GERIATRICS	1	0.011
ARCHIVES OF MEDICAL SCIENCE	1	0.011
ARTHRITIS CARE RESEARCH	1	0.011
ARTIFICIAL INTELLIGENCE IN MEDICINE	1	0.011
ARTIFICIAL ORGANS	1	0.011
ASAIO JOURNAL	1	0.011
ASIAN JOURNAL OF ANDROLOGY	1	0.011
ASIAN NURSING RESEARCH	1	0.011
AUDIOLOGY AND NEURO OTOLOGY	1	0.011
AUSTRALIAN JOURNAL OF PRIMARY HEALTH	1	0.011
AUSTRALIAN JOURNAL OF RURAL HEALTH	1	0.011
AUSTRALIAN NEW ZEALAND JOURNAL OF OBSTETRICS GYNAECOLOGY	1	0.011
AUSTRALIAN VETERINARY JOURNAL	1	0.011
B ENT	1	0.011
BEHAVIOURAL NEUROLOGY	1	0.011
BIOCHEMISTRY AND MOLECULAR BIOLOGY EDUCATION	1	0.011
BIOLOGICAL RHYTHM RESEARCH	1	0.011
BIOLOGY OF SEX DIFFERENCES	1	0.011
BIOMED RESEARCH INTERNATIONAL	1	0.011
BIOMEDICA	1	0.011
BIOMEDICAL SIGNAL PROCESSING AND CONTROL	1	0.011
BIOMEDICINE PHARMACOTHERAPY	1	0.011
BIOMEDICINES	1	0.011
BIOORGANIC CHEMISTRY	1	0.011
BIOORGANIC MEDICINAL CHEMISTRY	1	0.011
BIOSENSORS BIOELECTRONICS	1	0.011
BIPOLAR DISORDERS	1	0.011
BJOG AN INTERNATIONAL JOURNAL OF OBSTETRICS AND GYNAECOLOGY	1	0.011
BLOOD PURIFICATION	1	0.011
BMC CANCER	1	0.011
BMC COMPLEMENTARY MEDICINE AND THERAPIES	1	0.011
BMC MEDICAL INFORMATICS AND DECISION MAKING	1	0.011
BMC PALLIATIVE CARE	1	0.011
BMC PULMONARY MEDICINE	1	0.011
BMC SURGERY	1	0.011
BMJ BRITISH MEDICAL JOURNAL	1	0.011
BMJ QUALITY SAFETY	1	0.011
BMJ SUPPORTIVE PALLIATIVE CARE	1	0.011
BRAIN IMPAIRMENT	1	0.011
BRAIN INJURY	1	0.011
BRAIN RESEARCH BULLETIN	1	0.011
BRAIN STIMULATION	1	0.011
BRAZILIAN JOURNAL OF CARDIOVASCULAR SURGERY	1	0.011
BRAZILIAN JOURNAL OF INFECTIOUS DISEASES	1	0.011
BREAST CARE	1	0.011
BRITISH FOOD JOURNAL	1	0.011
BRITISH JOURNAL OF ANAESTHESIA	1	0.011
BRITISH JOURNAL OF CANCER	1	0.011
BRITISH JOURNAL OF NEUROSURGERY	1	0.011
BRITISH JOURNAL OF NUTRITION	1	0.011
BRITISH JOURNAL OF ORAL MAXILLOFACIAL SURGERY	1	0.011
BUILDINGS	1	0.011
BULLETIN OF THE WORLD HEALTH ORGANIZATION	1	0.011
CAHIERS AGRICULTURES	1	0.011
CANADIAN FAMILY PHYSICIAN	1	0.011
CANADIAN JOURNAL OF ANESTHESIA JOURNAL CANADIEN D ANESTHESIE	1	0.011
CANCER CONTROL	1	0.011
CANCER IMMUNOLOGY IMMUNOTHERAPY	1	0.011
CANCER MANAGEMENT AND RESEARCH	1	0.011
CARDIOLOGY	1	0.011
CELL AND BIOSCIENCE	1	0.011
CEREBRAL CORTEX	1	0.011
CEREBROVASCULAR DISEASES	1	0.011
CHEMICAL SENSES	1	0.011
CIN COMPUTERS INFORMATICS NURSING	1	0.011
CLEFT PALATE CRANIOFACIAL JOURNAL	1	0.011
CLINICAL AND EXPERIMENTAL DERMATOLOGY	1	0.011
CLINICAL AND EXPERIMENTAL HYPERTENSION	1	0.011
CLINICAL AND EXPERIMENTAL OBSTETRICS GYNECOLOGY	1	0.011
CLINICAL AND INVESTIGATIVE MEDICINE	1	0.011
CLINICAL AND TRANSLATIONAL RADIATION ONCOLOGY	1	0.011
CLINICAL BREAST CANCER	1	0.011
CLINICAL CARDIOLOGY	1	0.011
CLINICAL COLORECTAL CANCER	1	0.011
CLINICAL EEG AND NEUROSCIENCE	1	0.011
CLINICAL ENDOCRINOLOGY	1	0.011
CLINICAL GENITOURINARY CANCER	1	0.011
CLINICAL JOURNAL OF THE AMERICAN SOCIETY OF NEPHROLOGY	1	0.011
CLINICAL LABORATORY	1	0.011
CLINICAL NURSE SPECIALIST	1	0.011
CLINICAL PSYCHOLOGIST	1	0.011
CLINICAL REHABILITATION	1	0.011
CLINICAL RESPIRATORY JOURNAL	1	0.011
CLINICAL TOXICOLOGY	1	0.011
CNS NEUROLOGICAL DISORDERS DRUG TARGETS	1	0.011
COGNITIVE AFFECTIVE BEHAVIORAL NEUROSCIENCE	1	0.011
COGNITIVE NEUROPSYCHIATRY	1	0.011
COMMUNICATIONS PHYSICS	1	0.011
COMMUNITY DENTAL HEALTH	1	0.011
COMPLEMENTARY MEDICINE RESEARCH	1	0.011
COMPLEMENTARY THERAPIES IN MEDICINE	1	0.011
COMPLEXITY	1	0.011
COMPUTER SYSTEMS SCIENCE AND ENGINEERING	1	0.011
COMPUTERS IN BIOLOGY AND MEDICINE	1	0.011
CONGENITAL HEART DISEASE	1	0.011
COPD JOURNAL OF CHRONIC OBSTRUCTIVE PULMONARY DISEASE	1	0.011
CRANIO THE JOURNAL OF CRANIOMANDIBULAR SLEEP PRACTICE	1	0.011
CRITICAL CARE CLINICS	1	0.011
CRITICAL CARE NURSE	1	0.011
CURRENT HIV AIDS REPORTS	1	0.011
CURRENT MEDICAL RESEARCH AND OPINION	1	0.011
CURRENT NEUROPHARMACOLOGY	1	0.011
CURRENT NUTRITION REPORTS	1	0.011
DARU JOURNAL OF PHARMACEUTICAL SCIENCES	1	0.011
DENTAL MATERIALS	1	0.011
DERMATOLOGY AND THERAPY	1	0.011
DEVELOPING WORLD BIOETHICS	1	0.011
DEVELOPMENTAL NEUROPSYCHOLOGY	1	0.011
DIABETES CARE	1	0.011
DIABETES METABOLISM JOURNAL	1	0.011
DIABETES METABOLISM RESEARCH AND REVIEWS	1	0.011
DIABETES OBESITY METABOLISM	1	0.011
DIABETES TECHNOLOGY THERAPEUTICS	1	0.011
DIABETES THERAPY	1	0.011
DIAGNOSTICS	1	0.011
DIGESTIVE DISEASES AND SCIENCES	1	0.011
DISABILITY AND REHABILITATION	1	0.011
DNA AND CELL BIOLOGY	1	0.011
ECOLOGICAL APPLICATIONS	1	0.011
ECOLOGICAL ECONOMICS	1	0.011
ECONOMIC COMPUTATION AND ECONOMIC CYBERNETICS STUDIES AND RESEARCH	1	0.011
EMERGING INFECTIOUS DISEASES	1	0.011
EMPIRICAL SOFTWARE ENGINEERING	1	0.011
ENERGIES	1	0.011
ENERGY POLICY	1	0.011
ENERGY SOURCES PART A RECOVERY UTILIZATION AND ENVIRONMENTAL EFFECTS	1	0.011
ENGINEERING CONSTRUCTION AND ARCHITECTURAL MANAGEMENT	1	0.011
ENVIRONMENT DEVELOPMENT AND SUSTAINABILITY	1	0.011
ENVIRONMENTAL RESEARCH COMMUNICATIONS	1	0.011
ENVIRONMENTAL RESEARCH LETTERS	1	0.011
ENVIRONMENTAL TOXICOLOGY AND CHEMISTRY	1	0.011
EPIDEMIOLOGY AND HEALTH	1	0.011
EPILEPSIA OPEN	1	0.011
EPILEPTIC DISORDERS	1	0.011
EQUINE VETERINARY EDUCATION	1	0.011
ERGONOMICS	1	0.011
ESC HEART FAILURE	1	0.011
ETHNICITY DISEASE	1	0.011
EUROPEAN JOURNAL OF CANCER CARE	1	0.011
EUROPEAN JOURNAL OF CARDIOVASCULAR NURSING	1	0.011
EUROPEAN JOURNAL OF CLINICAL MICROBIOLOGY INFECTIOUS DISEASES	1	0.011
EUROPEAN JOURNAL OF DERMATOLOGY	1	0.011
EUROPEAN JOURNAL OF INFORMATION SYSTEMS	1	0.011
EUROPEAN JOURNAL OF MEDICAL GENETICS	1	0.011
EUROPEAN JOURNAL OF OPHTHALMOLOGY	1	0.011
EUROPEAN JOURNAL OF PEDIATRIC SURGERY	1	0.011
EUROPEAN JOURNAL OF PREVENTIVE CARDIOLOGY	1	0.011
EUROPEAN JOURNAL OF TRAUMA AND EMERGENCY SURGERY	1	0.011
EUROPEAN NEUROLOGY	1	0.011
EUROPEAN PHYSICAL JOURNAL B	1	0.011
EUROPEAN RESPIRATORY JOURNAL	1	0.011
EUROPEAN REVIEW OF AGING AND PHYSICAL ACTIVITY	1	0.011
EUROPEAN SURGERY ACTA CHIRURGICA AUSTRIACA	1	0.011
EUROSURVEILLANCE	1	0.011
EVIDENCE BASED COMPLEMENTARY AND ALTERNATIVE MEDICINE	1	0.011
EVIDENCE BASED MENTAL HEALTH	1	0.011
EXCLI JOURNAL	1	0.011
EXPERT REVIEW OF NEUROTHERAPEUTICS	1	0.011
EXPLORE THE JOURNAL OF SCIENCE AND HEALING	1	0.011
EYE CONTACT LENS SCIENCE AND CLINICAL PRACTICE	1	0.011
FACIAL PLASTIC SURGERY	1	0.011
FERTILITY AND STERILITY	1	0.011
FISH AND FISHERIES	1	0.011
FISHERIES RESEARCH	1	0.011
FOOD CONTROL	1	0.011
FOOD FUNCTION	1	0.011
FOOD QUALITY AND PREFERENCE	1	0.011
FRONTIERS IN BEHAVIORAL NEUROSCIENCE	1	0.011
FRONTIERS IN CARDIOVASCULAR MEDICINE	1	0.011
FRONTIERS IN CELL AND DEVELOPMENTAL BIOLOGY	1	0.011
FRONTIERS IN CELLULAR AND INFECTION MICROBIOLOGY	1	0.011
FRONTIERS IN FORESTS AND GLOBAL CHANGE	1	0.011
FRONTIERS IN HUMAN NEUROSCIENCE	1	0.011
FRONTIERS IN IMMUNOLOGY	1	0.011
FRONTIERS IN INTEGRATIVE NEUROSCIENCE	1	0.011
FRONTIERS IN SURGERY	1	0.011
FUTURE GENERATION COMPUTER SYSTEMS THE INTERNATIONAL JOURNAL OF ESCIENCE	1	0.011
FUTURE MICROBIOLOGY	1	0.011
GASTROENTEROLOGY NURSING	1	0.011
GEOMATICS NATURAL HAZARDS RISK	1	0.011
GERONTOLOGY	1	0.011
GLOBAL CHALLENGES	1	0.011
GLOBAL FOOD SECURITY AGRICULTURE POLICY ECONOMICS AND ENVIRONMENT	1	0.011
GLOBAL SPINE JOURNAL	1	0.011
GRAEFES ARCHIVE FOR CLINICAL AND EXPERIMENTAL OPHTHALMOLOGY	1	0.011
GYNECOLOGIC ONCOLOGY	1	0.011
HARVARD REVIEW OF PSYCHIATRY	1	0.011
HEADACHE	1	0.011
HEART LUNG AND CIRCULATION	1	0.011
HEMODIALYSIS INTERNATIONAL	1	0.011
HEPATOLOGY	1	0.011
HIV MEDICINE	1	0.011
HIV RESEARCH CLINICAL PRACTICE	1	0.011
HNO	1	0.011
HUMAN BRAIN MAPPING	1	0.011
HUMAN COMPUTER INTERACTION	1	0.011
HYPERTENSION RESEARCH	1	0.011
IDENTIFCATION OF BIOMARKERS NEW TREATMENTS AND VACCINES FOR COVID 19	1	0.011
IEEE ACM TRANSACTIONS ON COMPUTATIONAL BIOLOGY AND BIOINFORMATICS	1	0.011
IEEE MULTIMEDIA	1	0.011
IEEE ROBOTICS AUTOMATION MAGAZINE	1	0.011
IEEE SENSORS JOURNAL	1	0.011
IEEE TRANSACTIONS ON NETWORK AND SERVICE MANAGEMENT	1	0.011
IEEE TRANSACTIONS ON SYSTEMS MAN CYBERNETICS SYSTEMS	1	0.011
IET COMMUNICATIONS	1	0.011
INDIAN JOURNAL OF EXPERIMENTAL BIOLOGY	1	0.011
INDIAN JOURNAL OF PEDIATRICS	1	0.011
INDIAN JOURNAL OF PHARMACEUTICAL EDUCATION AND RESEARCH	1	0.011
INDIAN JOURNAL OF PUBLIC HEALTH	1	0.011
INDOOR AIR	1	0.011
INFECTIOUS AGENTS AND CANCER	1	0.011
INFECTIOUS DISEASES	1	0.011
INFECTIOUS DISEASES AND THERAPY	1	0.011
INFECTIOUS DISEASES NOW	1	0.011
INFLAMMOPHARMACOLOGY	1	0.011
INFORMATION PROCESSING MANAGEMENT	1	0.011
INFORMATION SYSTEMS FRONTIERS	1	0.011
INJURY INTERNATIONAL JOURNAL OF THE CARE OF THE INJURED	1	0.011
INJURY PREVENTION	1	0.011
INTELLIGENT AUTOMATION AND SOFT COMPUTING	1	0.011
INTERFACE FOCUS	1	0.011
INTERNATIONAL DENTAL JOURNAL	1	0.011
INTERNATIONAL HEART JOURNAL	1	0.011
INTERNATIONAL IMMUNOPHARMACOLOGY	1	0.011
INTERNATIONAL JOURNAL OF BIPOLAR DISORDERS	1	0.011
INTERNATIONAL JOURNAL OF CLINICAL PHARMACY	1	0.011
INTERNATIONAL JOURNAL OF CLOTHING SCIENCE AND TECHNOLOGY	1	0.011
INTERNATIONAL JOURNAL OF COLORECTAL DISEASE	1	0.011
INTERNATIONAL JOURNAL OF COMPUTATIONAL INTELLIGENCE SYSTEMS	1	0.011
INTERNATIONAL JOURNAL OF DISASTER RISK SCIENCE	1	0.011
INTERNATIONAL JOURNAL OF ELECTRICAL ENGINEERING EDUCATION	1	0.011
INTERNATIONAL JOURNAL OF ENGINEERING EDUCATION	1	0.011
INTERNATIONAL JOURNAL OF GASTRONOMY AND FOOD SCIENCE	1	0.011
INTERNATIONAL JOURNAL OF GYNECOLOGICAL CANCER	1	0.011
INTERNATIONAL JOURNAL OF HUMAN COMPUTER INTERACTION	1	0.011
INTERNATIONAL JOURNAL OF LEAN SIX SIGMA	1	0.011
INTERNATIONAL JOURNAL OF NEUROSCIENCE	1	0.011
INTERNATIONAL JOURNAL OF PRODUCTION ECONOMICS	1	0.011
INTERNATIONAL JOURNAL OF PRODUCTION RESEARCH	1	0.011
INTERNATIONAL JOURNAL OF RADIATION RESEARCH	1	0.011
INTERNATIONAL JOURNAL OF REHABILITATION RESEARCH	1	0.011
INTERNATIONAL JOURNAL OF RHEUMATIC DISEASES	1	0.011
INTERNATIONAL JOURNAL OF SUSTAINABLE DEVELOPMENT AND WORLD ECOLOGY	1	0.011
INTERNATIONAL JOURNAL OF WILDLAND FIRE	1	0.011
INTERNATIONAL OPHTHALMOLOGY	1	0.011
INTERNET RESEARCH	1	0.011
JAAPA JOURNAL OF THE AMERICAN ACADEMY OF PHYSICIAN ASSISTANTS	1	0.011
JAMA JOURNAL OF THE AMERICAN MEDICAL ASSOCIATION	1	0.011
JAMA NEUROLOGY	1	0.011
JAMA ONCOLOGY	1	0.011
JAMA OPHTHALMOLOGY	1	0.011
JCR JOURNAL OF CLINICAL RHEUMATOLOGY	1	0.011
JOURNAL DER DEUTSCHEN DERMATOLOGISCHEN GESELLSCHAFT	1	0.011
JOURNAL FOR HEALTHCARE QUALITY	1	0.011
JOURNAL FRANCAIS D OPHTALMOLOGIE	1	0.011
JOURNAL OF AGING AND PHYSICAL ACTIVITY	1	0.011
JOURNAL OF AMBIENT INTELLIGENCE AND HUMANIZED COMPUTING	1	0.011
JOURNAL OF ANESTHESIA	1	0.011
JOURNAL OF APPLIED STATISTICS	1	0.011
JOURNAL OF ARTHROPLASTY	1	0.011
JOURNAL OF ASSISTED REPRODUCTION AND GENETICS	1	0.011
JOURNAL OF ASTHMA	1	0.011
JOURNAL OF ASTHMA AND ALLERGY	1	0.011
JOURNAL OF BUON	1	0.011
JOURNAL OF CANCER EDUCATION	1	0.011
JOURNAL OF CANCER SURVIVORSHIP	1	0.011
JOURNAL OF CARDIOPULMONARY REHABILITATION AND PREVENTION	1	0.011
JOURNAL OF CARDIOTHORACIC AND VASCULAR ANESTHESIA	1	0.011
JOURNAL OF CARDIOVASCULAR MEDICINE	1	0.011
JOURNAL OF CLINICAL AND EXPERIMENTAL NEUROPSYCHOLOGY	1	0.011
JOURNAL OF CLINICAL APHERESIS	1	0.011
JOURNAL OF CLINICAL ENDOCRINOLOGY METABOLISM	1	0.011
JOURNAL OF CLINICAL EPIDEMIOLOGY	1	0.011
JOURNAL OF CLINICAL PEDIATRIC DENTISTRY	1	0.011
JOURNAL OF COMPARATIVE EFFECTIVENESS RESEARCH	1	0.011
JOURNAL OF CRANIOFACIAL SURGERY	1	0.011
JOURNAL OF CRITICAL CARE	1	0.011
JOURNAL OF DERMATOLOGY	1	0.011
JOURNAL OF DIABETES	1	0.011
JOURNAL OF ECT	1	0.011
JOURNAL OF EMPIRICAL RESEARCH ON HUMAN RESEARCH ETHICS	1	0.011
JOURNAL OF ENDOCRINOLOGICAL INVESTIGATION	1	0.011
JOURNAL OF ENDODONTICS	1	0.011
JOURNAL OF ENVIRONMENTAL PROTECTION AND ECOLOGY	1	0.011
JOURNAL OF ETHNOPHARMACOLOGY	1	0.011
JOURNAL OF FAMILY NURSING	1	0.011
JOURNAL OF FOREST RESEARCH	1	0.011
JOURNAL OF FORESTRY RESEARCH	1	0.011
JOURNAL OF GASTROINTESTINAL SURGERY	1	0.011
JOURNAL OF GENETIC COUNSELING	1	0.011
JOURNAL OF GYNECOLOGY OBSTETRICS AND HUMAN REPRODUCTION	1	0.011
JOURNAL OF HEADACHE AND PAIN	1	0.011
JOURNAL OF IMMUNOLOGY RESEARCH	1	0.011
JOURNAL OF INFECTION	1	0.011
JOURNAL OF INFLAMMATION RESEARCH	1	0.011
JOURNAL OF INFORMATION SCIENCE	1	0.011
JOURNAL OF INTEGRATIVE AGRICULTURE	1	0.011
JOURNAL OF INTERNAL MEDICINE	1	0.011
JOURNAL OF INVASIVE CARDIOLOGY	1	0.011
JOURNAL OF LAW AND THE BIOSCIENCES	1	0.011
JOURNAL OF MANIPULATIVE AND PHYSIOLOGICAL THERAPEUTICS	1	0.011
JOURNAL OF MEDICAL SYSTEMS	1	0.011
JOURNAL OF MICROBIOLOGY IMMUNOLOGY AND INFECTION	1	0.011
JOURNAL OF MOLECULAR LIQUIDS	1	0.011
JOURNAL OF NEPHROLOGY	1	0.011
JOURNAL OF NEURAL TRANSMISSION	1	0.011
JOURNAL OF NEUROENDOCRINOLOGY	1	0.011
JOURNAL OF NEUROIMMUNE PHARMACOLOGY	1	0.011
JOURNAL OF NEUROLOGIC PHYSICAL THERAPY	1	0.011
JOURNAL OF NEUROLOGY NEUROSURGERY AND PSYCHIATRY	1	0.011
JOURNAL OF NEUROPSYCHIATRY AND CLINICAL NEUROSCIENCES	1	0.011
JOURNAL OF NEUROSURGERY	1	0.011
JOURNAL OF NURSING CARE QUALITY	1	0.011
JOURNAL OF NURSING RESEARCH	1	0.011
JOURNAL OF OBSESSIVE COMPULSIVE AND RELATED DISORDERS	1	0.011
JOURNAL OF OCCUPATIONAL AND ENVIRONMENTAL HYGIENE	1	0.011
JOURNAL OF ORAL AND MAXILLOFACIAL SURGERY	1	0.011
JOURNAL OF ORAL SCIENCE	1	0.011
JOURNAL OF OROFACIAL ORTHOPEDICS FORTSCHRITTE DER KIEFERORTHOPADIE	1	0.011
JOURNAL OF ORTHOPAEDIC SURGERY AND RESEARCH	1	0.011
JOURNAL OF PAIN	1	0.011
JOURNAL OF PARENTERAL AND ENTERAL NUTRITION	1	0.011
JOURNAL OF PEDIATRIC GASTROENTEROLOGY AND NUTRITION	1	0.011
JOURNAL OF PEDIATRIC ONCOLOGY NURSING	1	0.011
JOURNAL OF PEDIATRIC UROLOGY	1	0.011
JOURNAL OF PLASTIC RECONSTRUCTIVE AND AESTHETIC SURGERY	1	0.011
JOURNAL OF PROFESSIONAL NURSING	1	0.011
JOURNAL OF PROSTHETIC DENTISTRY	1	0.011
JOURNAL OF REHABILITATION MEDICINE	1	0.011
JOURNAL OF RESEARCH IN MEDICAL SCIENCES	1	0.011
JOURNAL OF SPORTS MEDICINE AND PHYSICAL FITNESS	1	0.011
JOURNAL OF SPORTS SCIENCE AND MEDICINE	1	0.011
JOURNAL OF STROKE CEREBROVASCULAR DISEASES	1	0.011
JOURNAL OF THE ACADEMY OF NUTRITION AND DIETETICS	1	0.011
JOURNAL OF THE AMERICAN ACADEMY OF AUDIOLOGY	1	0.011
JOURNAL OF THE AMERICAN ACADEMY OF ORTHOPAEDIC SURGEONS	1	0.011
JOURNAL OF THE AMERICAN COLLEGE OF CARDIOLOGY	1	0.011
JOURNAL OF THE AMERICAN COLLEGE OF NUTRITION	1	0.011
JOURNAL OF THE AMERICAN PHARMACISTS ASSOCIATION	1	0.011
JOURNAL OF THE NATIONAL MEDICAL ASSOCIATION	1	0.011
JOURNAL OF THE OPERATIONAL RESEARCH SOCIETY	1	0.011
JOURNAL OF THE PEDIATRIC INFECTIOUS DISEASES SOCIETY	1	0.011
JOURNAL OF THE ROYAL SOCIETY OF MEDICINE	1	0.011
JOURNAL OF THEORETICAL BIOLOGY	1	0.011
JOURNAL OF THORACIC AND CARDIOVASCULAR SURGERY	1	0.011
JOURNAL OF THORACIC DISEASE	1	0.011
JOURNAL OF TRANSLATIONAL MEDICINE	1	0.011
JOURNAL OF TRAUMA NURSING	1	0.011
JOURNAL OF VETERINARY MEDICAL EDUCATION	1	0.011
JOURNAL OF WATER PROCESS ENGINEERING	1	0.011
JOURNAL OF X RAY SCIENCE AND TECHNOLOGY	1	0.011
KSII TRANSACTIONS ON INTERNET AND INFORMATION SYSTEMS	1	0.011
LANCET MICROBE	1	0.011
LANCET ONCOLOGY	1	0.011
LANCET REGIONAL HEALTH WESTERN PACIFIC	1	0.011
LANDSCAPE AND URBAN PLANNING	1	0.011
LARYNGOSCOPE	1	0.011
LEUKOS	1	0.011
LIBYAN JOURNAL OF MEDICINE	1	0.011
LIFE BASEL	1	0.011
LIGHT ENGINEERING	1	0.011
LIGHTING RESEARCH TECHNOLOGY	1	0.011
LOGOPEDICS PHONIATRICS VOCOLOGY	1	0.011
LUPUS	1	0.011
LUPUS SCIENCE MEDICINE	1	0.011
MALAWI MEDICAL JOURNAL	1	0.011
MALAYSIAN JOURNAL OF COMPUTER SCIENCE	1	0.011
MANAGEMENT SCIENCE	1	0.011
MATERIALS EXPRESS	1	0.011
MATHEMATICAL BIOSCIENCES AND ENGINEERING	1	0.011
MATHEMATICAL PROBLEMS IN ENGINEERING	1	0.011
MATURITAS	1	0.011
MCN THE AMERICAN JOURNAL OF MATERNAL CHILD NURSING	1	0.011
MEDICAL EDUCATION	1	0.011
MEDICAL PRINCIPLES AND PRACTICE	1	0.011
MEDICAL PROBLEMS OF PERFORMING ARTISTS	1	0.011
MEDICC REVIEW	1	0.011
MEDICINA DELLO SPORT	1	0.011
MEDICINE SCIENCE AND THE LAW	1	0.011
METHODS	1	0.011
METHODS OF INFORMATION IN MEDICINE	1	0.011
MICROBES AND INFECTION	1	0.011
MICROBIAL ECOLOGY	1	0.011
MICROBIAL PATHOGENESIS	1	0.011
MICROBIAL RISK ANALYSIS	1	0.011
MICROORGANISMS	1	0.011
MILITARY MEDICAL RESEARCH	1	0.011
MINERVA ANESTESIOLOGICA	1	0.011
MINERVA CARDIOLOGY AND ANGIOLOGY	1	0.011
MOBILE NETWORKS APPLICATIONS	1	0.011
MOLECULAR AUTISM	1	0.011
MOLECULAR MEDICINE REPORTS	1	0.011
MULTIPLE SCLEROSIS JOURNAL	1	0.011
NANOSCIENCE AND NANOTECHNOLOGY LETTERS	1	0.011
NATURAL HAZARDS	1	0.011
NATURAL HAZARDS REVIEW	1	0.011
NEPHROLOGY	1	0.011
NEPHROLOGY NURSING JOURNAL	1	0.011
NEPHRON	1	0.011
NEUROCRITICAL CARE	1	0.011
NEUROIMAGE	1	0.011
NEUROLOGIA MEDICO CHIRURGICA	1	0.011
NEUROLOGY ASIA	1	0.011
NEUROLOGY INDIA	1	0.011
NEUROMUSCULAR DISORDERS	1	0.011
NEUROPHARMACOLOGY	1	0.011
NEUROPSYCHOLOGICAL REHABILITATION	1	0.011
NEURORADIOLOGY	1	0.011
NEUROSCIENCE AND BIOBEHAVIORAL REVIEWS	1	0.011
NEUROSURGICAL FOCUS	1	0.011
NEUROUROLOGY AND URODYNAMICS	1	0.011
NOROPSIKIYATRI ARSIVI ARCHIVES OF NEUROPSYCHIATRY	1	0.011
NPJ DIGITAL MEDICINE	1	0.011
NPJ MICROGRAVITY	1	0.011
NPJ SCHIZOPHRENIA	1	0.011
NURSING ECONOMICS	1	0.011
NUTRITION	1	0.011
NUTRITION CLINIQUE ET METABOLISME	1	0.011
OBESITY RESEARCH CLINICAL PRACTICE	1	0.011
OBSTETRICS AND GYNECOLOGY	1	0.011
OCEAN COASTAL MANAGEMENT	1	0.011
OCULAR IMMUNOLOGY AND INFLAMMATION	1	0.011
OPHTHALMIC EPIDEMIOLOGY	1	0.011
ORAL DISEASES	1	0.011
ORTHOPAEDIC JOURNAL OF SPORTS MEDICINE	1	0.011
OTOLOGY NEUROTOLOGY	1	0.011
PACE PACING AND CLINICAL ELECTROPHYSIOLOGY	1	0.011
PAEDIATRIC RESPIRATORY REVIEWS	1	0.011
PAEDIATRICS CHILD HEALTH	1	0.011
PAIN AND THERAPY	1	0.011
PAIN PRACTICE	1	0.011
PARKINSONISM RELATED DISORDERS	1	0.011
PATHOGENS	1	0.011
PEDIATRIC CARDIOLOGY	1	0.011
PEDIATRIC EXERCISE SCIENCE	1	0.011
PEDIATRIC HEMATOLOGY AND ONCOLOGY	1	0.011
PEDIATRIC INFECTIOUS DISEASE JOURNAL	1	0.011
PEDIATRIC NEPHROLOGY	1	0.011
PEDIATRIC OBESITY	1	0.011
PEDIATRIC SURGERY INTERNATIONAL	1	0.011
PEDIATRIC TRANSPLANTATION	1	0.011
PEDIATRICS AND NEONATOLOGY	1	0.011
PEOPLE AND NATURE	1	0.011
PHARMACEUTICALS	1	0.011
PHARMACOECONOMICS	1	0.011
PHARMACOLOGICAL RESEARCH	1	0.011
PHYSICA A STATISTICAL MECHANICS AND ITS APPLICATIONS	1	0.011
PHYSICA MEDICA EUROPEAN JOURNAL OF MEDICAL PHYSICS	1	0.011
PHYSICAL MEDICINE AND REHABILITATION CLINICS OF NORTH AMERICA	1	0.011
PHYSICAL THERAPY	1	0.011
PHYSIOTHERAPY THEORY AND PRACTICE	1	0.011
PITUITARY	1	0.011
PLASTIC AND RECONSTRUCTIVE SURGERY	1	0.011
POLISH ARCHIVES OF INTERNAL MEDICINE POLSKIE ARCHIWUM MEDYCYNY WEWNETRZNEJ	1	0.011
PREHOSPITAL EMERGENCY CARE	1	0.011
PROBIOTICS AND ANTIMICROBIAL PROTEINS	1	0.011
PROCESS SAFETY AND ENVIRONMENTAL PROTECTION	1	0.011
PROGRESS IN ORTHODONTICS	1	0.011
PROSTAGLANDINS LEUKOTRIENES AND ESSENTIAL FATTY ACIDS	1	0.011
PSYCHIATRIA POLSKA	1	0.011
PSYCHIATRY AND CLINICAL NEUROSCIENCES	1	0.011
PSYCHOPATHOLOGY	1	0.011
PSYCHOPHARMACOLOGY	1	0.011
PSYCHOPHYSIOLOGY	1	0.011
PUBLIC HEALTH ETHICS	1	0.011
PULMONOLOGY	1	0.011
QUINTESSENCE INTERNATIONAL	1	0.011
RADIOLOGY	1	0.011
REHABILITATION NURSING	1	0.011
RENEWABLE SUSTAINABLE ENERGY REVIEWS	1	0.011
REPRODUCTIVE BIOLOGY	1	0.011
REPRODUCTIVE BIOLOGY AND ENDOCRINOLOGY	1	0.011
REPRODUCTIVE SCIENCES	1	0.011
RESEARCH IN GERONTOLOGICAL NURSING	1	0.011
RESPIRATORY MEDICINE AND RESEARCH	1	0.011
REVISTA DA SOCIEDADE BRASILEIRA DE MEDICINA TROPICAL	1	0.011
REVISTA DE INVESTIGACION CLINICA CLINICAL AND TRANSLATIONAL INVESTIGATION	1	0.011
REVISTA DE NEUROLOGIA	1	0.011
REVISTA MEDICA DE CHILE	1	0.011
REVUE D EPIDEMIOLOGIE ET DE SANTE PUBLIQUE	1	0.011
REVUE NEUROLOGIQUE	1	0.011
RISK ANALYSIS	1	0.011
RMD OPEN	1	0.011
SAINS MALAYSIANA	1	0.011
SCANDINAVIAN JOURNAL OF GASTROENTEROLOGY	1	0.011
SCANDINAVIAN JOURNAL OF TRAUMA RESUSCITATION EMERGENCY MEDICINE	1	0.011
SCHIZOPHRENIA BULLETIN	1	0.011
SCIENCE OF DIABETES SELF MANAGEMENT AND CARE	1	0.011
SCIENTIFIC PROGRAMMING	1	0.011
SECURITY AND COMMUNICATION NETWORKS	1	0.011
SEMINARS IN OPHTHALMOLOGY	1	0.011
SIMULATION IN HEALTHCARE JOURNAL OF THE SOCIETY FOR SIMULATION IN HEALTHCARE	1	0.011
SINGAPORE MEDICAL JOURNAL	1	0.011
SOCIAL SCIENCE COMPUTER REVIEW	1	0.011
SOCIO ECONOMIC PLANNING SCIENCES	1	0.011
SOUTHEAST ASIAN JOURNAL OF TROPICAL MEDICINE AND PUBLIC HEALTH	1	0.011
SPANISH JOURNAL OF AGRICULTURAL RESEARCH	1	0.011
SPINAL CORD	1	0.011
SPORT PSYCHOLOGIST	1	0.011
SPORTS HEALTH A MULTIDISCIPLINARY APPROACH	1	0.011
SPORTS MEDICINE	1	0.011
STROKE	1	0.011
SURGERY	1	0.011
SURGERY FOR OBESITY AND RELATED DISEASES	1	0.011
SUSTAINABLE CITIES AND SOCIETY	1	0.011
SYMMETRY BASEL	1	0.011
THEOLOGY AND SCIENCE	1	0.011
THERAPEUTIC ADVANCES IN ENDOCRINOLOGY AND METABOLISM	1	0.011
THERAPEUTIC ADVANCES IN MEDICAL ONCOLOGY	1	0.011
THERAPEUTIC ADVANCES IN MUSCULOSKELETAL DISEASE	1	0.011
THERAPEUTIC ADVANCES IN PSYCHOPHARMACOLOGY	1	0.011
THERAPEUTIC APHERESIS AND DIALYSIS	1	0.011
THORACIC CANCER	1	0.011
THROMBOSIS AND HAEMOSTASIS	1	0.011
TOBACCO CONTROL	1	0.011
TOHOKU JOURNAL OF EXPERIMENTAL MEDICINE	1	0.011
TRANSACTIONS OF THE ROYAL SOCIETY OF TROPICAL MEDICINE AND HYGIENE	1	0.011
TRANSBOUNDARY AND EMERGING DISEASES	1	0.011
TRANSFUSION AND APHERESIS SCIENCE	1	0.011
TRANSFUSION CLINIQUE ET BIOLOGIQUE	1	0.011
TRANSGENDER HEALTH	1	0.011
TRANSLATIONAL ANDROLOGY AND UROLOGY	1	0.011
TRANSLATIONAL LUNG CANCER RESEARCH	1	0.011
TRANSPLANT IMMUNOLOGY	1	0.011
TRANSPORTATION LETTERS THE INTERNATIONAL JOURNAL OF TRANSPORTATION RESEARCH	1	0.011
TRANSPORTATION RESEARCH PART A POLICY AND PRACTICE	1	0.011
TROPICAL BIOMEDICINE	1	0.011
TURKISH JOURNAL OF GASTROENTEROLOGY	1	0.011
TURKISH JOURNAL OF MEDICAL SCIENCES	1	0.011
TWIN RESEARCH AND HUMAN GENETICS	1	0.011
UPDATES IN SURGERY	1	0.011
URBAN CLIMATE	1	0.011
UROLOGIA INTERNATIONALIS	1	0.011
UROLOGIC ONCOLOGY SEMINARS AND ORIGINAL INVESTIGATIONS	1	0.011
UROLOGY	1	0.011
VALUE IN HEALTH	1	0.011
VIRTUAL REALITY	1	0.011
VISCERAL MEDICINE	1	0.011
WASTE MANAGEMENT	1	0.011
WATER RESEARCH	1	0.011
WETLANDS	1	0.011
WIRELESS PERSONAL COMMUNICATIONS	1	0.011
WORLD ALLERGY ORGANIZATION JOURNAL	1	0.011
WORLD JOURNAL OF BIOLOGICAL PSYCHIATRY	1	0.011
WORLD JOURNAL OF GASTROENTEROLOGY	1	0.011
WORLD JOURNAL OF MENS HEALTH	1	0.011
WORLD JOURNAL OF PEDIATRICS	1	0.011
WORLD JOURNAL OF SURGERY	1	0.011
WORLD JOURNAL OF UROLOGY	1	0.011
WOUND REPAIR AND REGENERATION	1	0.011
YONAGO ACTA MEDICA	1	0.011
YONSEI MEDICAL JOURNAL	1	0.011
ZEITSCHRIFT FUR RHEUMATOLOGIE	1	0.011

## Sheet: Top 10 most cited articles
Title	Authors	Source Title	Publication Date	Publication Year	Volume	Issue	Beginning Page	Ending Page	Article Number	DOI	Total Citations	2020	2021
Factors Associated With Mental Health Outcomes Among Health Care Workers Exposed to Coronavirus Disease 2019	Lai, Jianbo; Ma, Simeng; Wang, Ying; Cai, Zhongxiang; Hu, Jianbo; Wei, Ning; Wu, Jiang; Du, Hui; Chen, Tingting; Li, Ruiting; Tan, Huawei; Kang, Lijun; Yao, Lihua; Huang, Manli; Wang, Huafen; Wang, Gaohua; Liu, Zhongchun; Hu, Shaohua	JAMA NETWORK OPEN	MAR 23 2020	2020	3	3			e203976	10.1001/jamanetworkopen.2020.3976	2462	905	1557
Immediate Psychological Responses and Associated Factors during the Initial Stage of the 2019 Coronavirus Disease (COVID-19) Epidemic among the General Population in China	Wang, Cuiyan; Pan, Riyu; Wan, Xiaoyang; Tan, Yilin; Xu, Linkang; Ho, Cyrus S.; Ho, Roger C.	INTERNATIONAL JOURNAL OF ENVIRONMENTAL RESEARCH AND PUBLIC HEALTH	MAR 2020	2020	17	5			1729	10.3390/ijerph17051729	2373	724	1649
Multidisciplinary research priorities for the COVID-19 pandemic: a call for action for mental health science	Holmes, Emily A.; O'Connor, Rory C.; Perry, V. Hugh; Tracey, Irene; Wessely, Simon; Arseneault, Louise; Ballard, Clive; Christensen, Helen; Silver, Roxane Cohen; Everall, Ian; Ford, Tamsin; John, Ann; Kabir, Thomas; King, Kate; Madan, Ira; Michie, Susan; Przybylski, Andrew K.; Shafran, Roz; Sweeney, Angela; Worthman, Carol M.; Yardley, Lucy; Cowan, Katherine; Cope, Claire; Hotopf, Matthew; Bullmo…	LANCET PSYCHIATRY	JUN 2020	2020	7	6	547	560		10.1016/S2215-0366(20)30168-1	1852	588	1264
The psychological impact of the COVID-19 epidemic on college students in China	Cao, Wenjun; Fang, Ziwei; Hou, Guoqiang; Han, Mei; Xu, Xinrong; Dong, Jiaxin; Zheng, Jianzhong	PSYCHIATRY RESEARCH	MAY 2020	2020	287				112934	10.1016/j.psychres.2020.112934	1448	390	1058
Using social and behavioural science to support COVID-19 pandemic response	Van Bavel, Jay J.; Baicker, Katherine; Boggio, Paulo S.; Capraro, Valerio; Cichocka, Aleksandra; Cikara, Mina; Crockett, Molly J.; Crum, Alia J.; Douglas, Karen M.; Druckman, James N.; Drury, John; Dube, Oeindrila; Ellemers, Naomi; Finkel, Eli J.; Fowler, James H.; Gelfand, Michele; Han, Shihui; Haslam, S. Alexander; Jetten, Jolanda; Kitayama, Shinobu; Mobbs, Dean; Napper, Lucy E.; Packer, Domini…	NATURE HUMAN BEHAVIOUR	MAY 2020	2020	4	5	460	471		10.1038/s41562-020-0884-z	1361	338	1023
Generalized anxiety disorder, depressive symptoms and sleep quality during COVID-19 outbreak in China: a web-based cross-sectional survey	Huang, Yeen; Zhao, Ning	PSYCHIATRY RESEARCH	JUN 2020	2020	288				112954	10.1016/j.psychres.2020.112954	1144	314	830
A longitudinal study on the mental health of general population during the COVID-19 epidemic in China	Wang, Cuiyan; Pan, Riyu; Wan, Xiaoyang; Tan, Yilin; Xu, Linkang; McIntyre, Roger S.; Choo, Faith N.; Tran, Bach; Ho, Roger; Sharma, Vijay K.; Ho, Cyrus	BRAIN BEHAVIOR AND IMMUNITY	JUL 2020	2020	87		40	48		10.1016/j.bbi.2020.04.028	928	266	662
Knowledge, attitudes, and practices towards COVID-19 among Chinese residents during the rapid rise period of the COVID-19 outbreak: a quick online cross-sectional survey	Zhong, Bao-Liang; Luo, Wei; Li, Hai-Mei; Zhang, Qian-Qian; Liu, Xiao-Ge; Li, Wen-Tian; Li, Yi	INTERNATIONAL JOURNAL OF BIOLOGICAL SCIENCES	2020	2020	16	10	1745	1752		10.7150/ijbs.45221	857	310	547
Mental Health, Substance Use, and Suicidal Ideation During the COVID-19 Pandemic - United States, June 24-30, 2020	Czeisler, Mark E.; Lane, Rashon, I; Petrosky, Emiko; Wiley, Joshua F.; Christensen, Aleta; Njai, Rashid; Weaver, Matthew D.; Robbins, Rebecca; Facer-Childs, Elise R.; Barger, Laura K.; Czeisler, Charles A.; Howard, Mark E.; Rajaratnam, Shantha M. W.	MMWR-MORBIDITY AND MORTALITY WEEKLY REPORT	AUG 14 2020	2020	69	32	1049	1057		10.1101/2020.04.22.20076141v1	629	60	569
A Nationwide Survey of Psychological Distress among Italian People during the COVID-19 Pandemic: Immediate Psychological Responses and Associated Factors	Mazza, Cristina; Ricci, Eleonora; Biondi, Silvia; Colasanti, Marco; Ferracuti, Stefano; Napoli, Christian; Roma, Paolo	INTERNATIONAL JOURNAL OF ENVIRONMENTAL RESEARCH AND PUBLIC HEALTH	MAY 2020	2020	17	9			3165	10.3390/ijerph17093165	637	157	480

## Sheet: authors
id	label	cluster	weight<Documents>	weight<Citations>
14910	griffiths, mark d.	3	31	890	minimum number of documents of an author 5
42376	xiang, yu-tao	5	30	347	of the 45010 authors, 559 meet the threshold
7513	cheung, teris	5	29	283
22909	lin, chung-ying	3	21	349
41210	wang, ying	6	16	3290
7864	chung, seockhoon	10	14	38
29630	pakpour, amir h.	3	14	501
44057	zhang, ling	9	14	660
23411	liu, zhongchun	6	13	3207
24673	mamun, mohammed a.	3	12	374
41108	wang, wei	1	12	155
44394	zhao, yan-jie	5	12	26
22448	li, li	1	11	466
25778	mcintyre, roger s.	9	11	1819
28188	ng, chee h.	5	11	87
44045	zhang, li	4	11	145
44182	zhang, xiangyang	7	11	175
40366	vieta, eduard	2	10	423
43158	yen, cheng-fang	13	10	142
44054	zhang, lin	4	10	15
44143	zhang, stephen x.	8	10	460
3890	ben-ezra, menachem	2	9	149
22575	li, wen	5	9	78
40953	wang, jing	1	9	125
41188	wang, yan	12	9	631
42996	yang, yuan	1	9	759
44043	zhang, lei	8	9	59
44159	zhang, wei	4	9	30
44223	zhang, yan	4	9	894
44643	zhou, yongjie	7	9	150
5907	cai, zhongxiang	6	8	3195
14555	goodwin, robin	2	8	40
16672	ho, cyrus s. h.	9	8	173
16686	ho, roger	9	8	1658
16688	ho, roger c. m.	9	8	173
20479	ko, nai-ying	13	8	126
22427	li, jizhen	8	8	190
22550	li, tao	1	8	69
23347	liu, yan	11	8	41
23368	liu, ying	11	8	114
23398	liu, zhengkui	7	8	156
39561	ungvari, gabor s.	5	8	78
40889	wang, gaohua	6	8	2964
43911	zhang, bin	6	8	271
44759	zhu, tingshao	2	8	691
7303	chen, wei	2	7	19
7315	chen, xi	8	7	373
16955	hossain, sahadat	3	7	329
16986	hou, tianya	11	7	147
17940	islam, md. saiful	3	7	50
18076	jackson, todd	5	7	22
22562	li, wei	8	7	580
22610	li, xin	2	7	30
22645	li, yan	8	7	25
22652	li, yi	7	7	845
23203	liu, juan	1	7	48
23800	lu, lin	14	7	282
31332	potenza, marc n.	3	7	138
40888	wang, gang	2	7	236
43952	zhang, fan	12	7	638
44107	zhang, qinge	5	7	81
1852	an, feng-rong	5	6	77
5894	cai, wenpeng	11	6	147
6967	chang, yu-ping	13	6	100
7145	chen, hao	2	6	467
7162	chen, i-hua	3	6	34
7244	chen, pan	6	6	11
8150	colebunders, robert	3	6	61
10539	dong, wei	11	6	24
11663	ettman, catherine k.	16	6	466
13280	galea, sandro	16	6	466
15585	hall, brian j.	15	6	13
15992	hasan, m. tasdik	3	6	168
16670	ho, cyrus	9	6	1700
18775	johnson, sonia	2	6	457
21616	latkin, carl a.	9	6	123
22327	li, dan	1	6	21
22416	li, jing	1	6	63
22522	li, ruiting	6	6	3157
22681	li, zezhi	7	6	102
23217	liu, li	15	6	79
23221	liu, lin	14	6	284
23255	liu, rui	5	6	12
24175	ma, simeng	6	6	3157
35691	shi, jie	14	6	281
35695	shi, le	14	6	281
35788	shin, yong-wook	10	6	22
37466	suh, sooyeon	10	6	3
40930	wang, hui	1	6	136
40994	wang, ling	2	6	32
41035	wang, peng-wei	13	6	102
41102	wang, tao	1	6	76
41122	wang, wo	1	6	123
42174	wu, jing	11	6	37
42658	xu, yan	2	6	12
42967	yang, xiaoshi	15	6	19
44236	zhang, yi	4	6	8
44495	zhong, bao-liang	7	6	853
44584	zhou, min	11	6	18
68	abdalla, salma m.	16	5	453
577	ahmed, oli	10	5	441
600	ahn, myung hee	10	5	4
604	ahorsu, daniel kwasi	3	5	45
2961	bai, wei	5	5	6
6159	cao, jing	1	5	71
7131	chen, eric y. h.	2	5	413
7157	chen, hui	4	5	18
7182	chen, jie	8	5	39
7336	chen, xu	5	5	12
7346	chen, yan	11	5	2
7366	chen, ying	2	5	143
7382	chen, yu-pin	3	5	6
10382	dixon, lisa b.	1	5	33
11844	fan, fang	7	5	57
12822	foye, una	2	5	55
13051	fu, wenning	1	5	223
15611	hallit, souheil	10	5	8
16987	hou, wai kai	2	5	36
17139	hu, shaohua	6	5	2938
18135	jahanshahi, asghar afshar	8	5	142
18500	jia, yanpu	12	5	623
18546	jiang, li	9	5	644
19265	kang, lijun	6	5	3157
19323	kapczinski, flavio	2	5	43
21135	kuo, yi-jie	3	5	6
21967	lee, sherman a.	10	5	131
22336	li, dian-jeng	13	5	92
22428	li, juan	1	5	42
22491	li, na	8	5	167
22532	li, shiyue	4	5	743
22543	li, sijia	2	5	573
22553	li, ting	7	5	74
22629	li, xue	2	5	48
22658	li, ying	2	5	96
22669	li, yue	5	5	67
23246	liu, qi	8	5	57
23270	liu, shuai	6	5	239
23308	liu, weizhi	12	5	623
23375	liu, yu	1	5	46
23790	lu, hongzhou	4	5	3
23816	lu, wei-hsin	13	5	100
23968	luo, dan	6	5	67
24156	ma, jun	4	5	36
24814	mao, jing	1	5	116
28446	ning, yuping	7	5	26
33980	salameh, pascale	10	5	48
34459	satici, seydi ahmet	3	5	411
35426	shang, zhilei	12	5	623
36139	simpson, alan	2	5	100
36694	song, xiuli	7	5	123
37314	strong, carol	3	5	75
37586	sun, luna	12	5	623
37615	sun, wenxiu	4	5	3
38092	tan, yilin	9	5	3420
38202	tao, fangbiao	4	5	46
40858	wang, cuiyan	9	5	3420
40904	wang, hao	1	5	11
40929	wang, huan	8	5	108
40982	wang, lei	1	5	92
41071	wang, ruoxi	7	5	119
41191	wang, yang	15	5	18
41201	wang, yi	2	5	466
41227	wang, yuanyuan	1	5	118
41244	wang, zhen	4	5	124
42152	wu, hao	8	5	28
42190	wu, lili	12	5	623
42598	xu, linkang	9	5	3420
42626	xu, tao	2	5	9
42692	xue, jia	2	5	660
42800	yan, shijiao	1	5	233
42826	yang, bing xiang	6	5	472
42877	yang, jiezhi	7	5	123
42988	yang, yi	2	5	7
43031	yao, lihua	6	5	2920
43511	yuan, kai	14	5	273
43544	yuan, yuan	4	5	12
43830	zeng, lingyun	7	5	123
44076	zhang, meng	1	5	83
44104	zhang, qing	4	5	15
44206	zhang, xing	5	5	14
44239	zhang, ying	1	5	1
44341	zhao, li	15	5	6
44639	zhou, ying	4	5	36
44757	zhu, suiqiang	1	5	126

## Sheet: co-cited authors
id	label	cluster	weight<Citations>
116055	wang, cy	4	1810	minimum number of citations of an author 20
15489	brooks, sk	1	1645	123911 cited references,1985 meet the threshold,select 1000 to show
60778	kroenke, k	1	1127
61982	lai, jb	3	981
103855	spitzer, rl	5	880
49236	holmes, ea	1	735
89371	qiu, jy	4	595
120036	xiang, yt	4	589
22881	cohen, s	2	581
57655	kessler, rc	1	519
17933	cao, wj	5	516
55959	kang, lj	3	514
50449	huang, ye	5	488
86635	pfefferbaum, b	1	473
84373	pappa, s	3	436
90170	rajkumar, rp	5	422
120215	xiong, jq	1	403
50337	huang, cl	4	398
2099	ahorsu, dk	2	392
119787	wu, p	3	359
46685	hawryluck, l	4	348
71499	mazza, c	1	347
108000	taylor, s	2	344
71237	maunder, rg	3	337
95786	salari, n	1	336
94144	rossi, r	3	325
114814	vindegaard, n	1	325
67135	lowe, b	1	307
14789	braun, v	1	306
38454	galea, s	1	306
110161	torales, j	1	306
20987	chew, nws	3	305
71234	maunder, r	3	299
20627	chen, qn	3	292
123284	zhu, n	4	287
30878	duan, l	1	284
116039	wang, c	4	284
66101	liu, s	4	283
86976	pierce, m	1	282
25560	czeisler, me	1	279
120057	xiao, h	3	276
8619	bao, yp	4	272
48678	ho, csh	4	271
69270	mamun, ma	2	263
7874	bai, y	3	256
22843	cohen, j	2	255
70743	maslach, c	3	252
42894	greenberg, n	3	251
120813	yao, h	1	251
41861	gonzalez-sanguino, c	1	247
94572	rubin, gj	4	243
120760	yang, y	4	232
6503	asmundson, gjg	2	228
66072	liu, nq	5	227
122818	zhang, wr	3	226
100626	shigemura, j	4	221
4570	ammar, a	1	219
62884	lau, jtf	4	219
67256	lu, w	3	219
123402	zigmond, as	4	217
107360	tan, byq	3	214
122715	zhang, j	4	214
65983	liu, ch	1	212
122379	zavascki, ap	4	208
68941	mak, iwc	4	207
45735	hao, fy	4	206
8490	banerjee, d	1	203
63686	lee, sa	2	203
67639	luo, m	3	202
99759	shanafelt, t	3	202
116252	wang, x	4	199
67097	lovibond, pf	2	198
119863	wu, zy	4	196
29256	diener, e	2	195
122802	zhang, sx	4	195
63520	lee, am	3	193
10145	beck, at	4	192
19125	cdc	4	190
123149	zhou, f	4	190
35951	fiorillo, a	1	188
16882	buysse, dj	5	187
17080	cacioppo, jt	1	187
53794	jeong, h	4	187
20613	chen, ns	4	185
63696	lee, sm	3	185
46076	harris, pa	1	182
38810	gao, jl	5	181
122840	zhang, y	5	181
122849	zhang, yf	4	181
18648	carver, cs	2	179
86948	pieh, c	1	179
83438	ozamiz-etxebarria, n	5	177
63599	lee, j	1	175
68674	mahase, e	4	175
33664	ettman, ck	1	174
64918	li, sj	4	174
64938	li, w	4	171
65011	li, zy	3	170
46741	hayes, af	2	167
76325	morin, cm	5	167
93460	rogers, jp	4	166
107281	tam, cwc	3	164
50244	hu, lt	2	163
112859	van bavel, jj	2	163
123741	zung, wwk	4	163
58234	killgore, wds	1	162
80055	nicola, m	2	162
8477	bandura, a	2	161
123202	zhou, sj	1	160
61785	labrague, lj	3	159
44019	gunnell, d	1	158
5949	armitage, r	1	157
68588	magnavita, n	3	157
41368	goldberg, dp	3	155
72091	mcginty, ee	1	154
121231	yildirim, m	2	154
2041	ahmed, mz	5	153
64897	li, q	4	153
83481	ozdin, s	5	153
112436	usher, k	1	153
66083	liu, q	3	152
66157	liu, y	4	152
71566	mcalonan, gm	3	151
13490	bonanno, ga	2	150
58783	kisely, s	3	148
99760	shanafelt, td	3	147
116082	wang, gh	1	147
34989	fegert, jm	1	146
23470	connor, km	2	145
36554	folkman, s	2	144
81796	office for national statistics	1	144
91954	reynolds, dl	4	144
49300	holt-lunstad, j	1	143
96962	satici, b	2	143
76159	moreno, c	1	142
101516	sim, k	4	142
34394	fancourt, d	1	141
66146	liu, xh	3	141
100529	shi, l	5	139
103876	spoorthy, ms	3	139
63193	lazarus, r	2	138
66339	loades, me	1	138
119766	wu, kk	4	138
81746	odriozola-gonzalez, p	5	137
82893	ornell, f	2	137
110445	tran, bx	4	137
44825	hair, jf	2	136
67100	lovibond, sh	3	136
86961	pieraccini, m	1	136
89660	r core, team	1	136
104485	statistics, canada	1	135
18279	carmassi, c	3	134
123099	zhong, bl	4	134
104325	stanton, r	1	133
19238	cellini, n	5	132
99194	serafini, g	1	132
38808	gao, j	4	131
48755	hobfoll, se	2	131
94410	roy, d	4	131
29002	di renzo, l	1	130
93344	rodriguez-rey, r	1	129
117078	weiss daniel, s	3	129
36162	fitzpatrick, km	1	127
88969	public health, england	1	127
110203	torous, j	1	127
116106	wang, j	4	127
21912	chua, se	3	126
81754	oecd	1	124
100155	shechter, a	3	124
102950	sohrabi, c	4	124
106189	sun, nn	3	124
20747	cheng, c	2	123
21581	chong, my	3	123
103894	sprang, g	1	123
119196	wong, tw	3	123
30943	dubey, s	4	122
100397	sher, l	1	122
19837	chan, jfw	4	121
63879	lei, l	4	121
75183	moccia, l	1	121
118124	wilder-smith, a	4	121
9761	bauerle, a	5	120
59570	koh, d	3	120
116398	ware, je	1	120
75150	mo, yy	3	119
30124	dong, es	4	118
64394	leung, gm	4	118
63685	lee, s	4	117
69683	mao, l	4	117
116052	wang, cuiyan	4	117
25127	cucinotta, domenico	5	116
39115	garfin, dr	2	116
52397	islam, ms	5	116
107545	tang, wj	5	116
64974	li, y	5	115
123440	zimet, gd	6	115
8847	barello, s	3	114
34766	faul, f	2	114
41336	golberstein, e	1	114
79958	ni, my	5	114
119840	wu, y	3	114
18667	casagrande, m	5	113
50629	hughes, me	1	113
89845	radloff, ls	1	113
111463	twenge, jm	1	113
102484	smith, bw	2	112
111184	tull, mt	1	112
112147	united, nations	1	112
21487	choi, eph	5	111
65402	lima, ckt	4	111
65055	liang, ll	1	110
80034	nickell, la	3	109
101053	shultz, jm	4	109
107686	taquet, m	1	109
116275	wang, y	4	109
17154	cai, hz	3	108
24706	creamer, m	3	108
28491	derogatis, lr	2	108
61971	lai, cc	4	108
83806	pakpour, ah	2	108
122627	zhai, ys	5	108
19252	cenat, jm	1	107
57697	keyes, clm	2	107
57769	khalid, i	3	106
65473	lin, cy	2	106
116141	wang, l	4	106
107426	tan, wq	4	105
3969	altena, e	5	104
116602	watson, d	2	104
117406	west, cp	3	104
19790	chan, aom	3	103
20697	chen, y	3	103
34015	eysenbach, g	3	103
74727	ministry of, health	2	103
20799	cheng, skw	4	102
45992	harper, ca	2	102
46673	hawkley, lc	1	102
66140	liu, x	6	102
97453	schaufeli, wb	3	102
115191	von elm, e	1	102
50672	hui, ds	4	101
81361	o'connor, rc	1	101
93019	robinson, e	1	101
100498	shevlin, m	1	101
110057	tong, a	3	101
4872	anderson, rm	2	100
88564	preti, e	3	100
91285	reger, ma	1	100
105768	su, tp	3	100
119555	worldometer	2	100
11651	betsch, c	2	99
73533	mertens, g	2	99
50388	huang, l	3	98
96579	santini, zi	1	98
123218	zhou, xy	1	98
50382	huang, jz	3	97
95100	ryan, rm	2	97
101839	singh, s	1	97
54105	jiao, wy	1	96
88457	preacher, kj	2	96
119850	wu, yt	6	96
1910	agyapong, vio	4	95
28857	dhama, k	4	95
31515	dyrbye, ln	3	95
43581	gualano, mr	5	95
21314	chirico, f	3	94
77089	mukhtar, s	4	94
120150	xie, xy	1	94
1388	adams, jg	3	93
9542	bastien, ch	5	92
2254	ajzen, i	2	91
32685	elmer, t	5	90
36858	forte, g	5	90
70853	masten, as	2	90
103162	son, c	5	90
104897	steptoe, a	1	90
122675	zhang, cx	3	90
50446	huang, y	4	89
8118	bakker, ab	3	88
49612	horesh, d	1	88
98170	schuch, fb	1	88
30138	dong, l	4	87
110139	topp, cw	1	87
77166	muller, ae	3	86
79600	newby, jm	1	86
84530	park, cl	2	86
115948	walton, m	3	86
51197	hyland, p	1	85
103781	spielberger, cd	6	85
119541	world, bank	1	85
18196	carleton, rn	2	84
63362	lebel, c	6	84
63925	leigh-hunt, n	1	83
67248	lu, rj	4	83
86585	petzold, mb	3	83
88672	prime, h	1	83
99549	shah, k	3	83
58428	kim, y	3	82
102345	slovic, p	2	82
122247	zandifar, a	4	82
13027	bo, hx	4	81
71501	mazza, mg	4	81
30794	druss, bg	1	80
94224	rothan, ha	4	80
107984	taylor, mr	4	80
122742	zhang, l	4	80
32398	elbay, ry	3	79
35201	feng, zj	4	79
49783	hossain, mm	1	79
64858	li, l	3	79
66037	liu, jj	1	79
82845	organization, wh	4	79
102553	smith, l	1	79
111969	unesco	1	79
12451	bitan, dt	2	78
43605	guan, wj	4	78
47663	henry, jd	3	78
63691	lee, sh	3	78
75279	moghanibashi-mansourieh, a	5	78
88428	prati, g	2	78
26032	daly, m	1	77
103089	solomou, i	5	77
117562	wheaton, mg	2	77
42266	goulia, p	3	76
42940	greenhalgh, t	4	76
64556	levis, b	6	76
65992	liu, cy	3	76
66797	lopez-bueno, r	1	76
75780	montemurro, n	3	76
103348	soraci, p	2	76
116297	wang, yy	5	76
7407	azoulay, e	3	75
44066	guo, j	3	75
44876	hakansson, a	1	75
59119	kline, rb	2	75
43363	gross, jj	2	74
85029	patel, v	1	74
95728	sakib, n	2	74
114819	viner, rm	1	74
30801	dryhurst, s	2	73
40163	ghebreyesus, ta	1	73
66049	liu, k	4	73
67366	luchetti, m	1	73
107230	talevi, d	1	73
110804	troyer, ea	4	73
122764	zhang, mwb	4	73
123190	zhou, p	4	73
61192	kumar, a	1	72
82851	orgiles, m	1	72
103821	spinelli, m	1	72
109442	tian, fy	1	72
112600	vahia, iv	1	72
112888	van bortel, t	4	72
43735	guessoum, sb	1	71
63194	lazarus, rs	2	71
64874	li, lz	1	71
72387	mclean, cp	5	71
87523	plummer, f	1	71
91608	remuzzi, a	4	71
92010	reznik, a	2	71
95601	sahu, p	5	71
12645	blake, h	3	70
49213	holman, ea	2	70
53043	jalloh, mf	4	70
64980	li, yc	4	70
65836	lippi, g	1	70
66948	losada-baltar, a	1	70
80818	norris, fh	2	70
103179	sonderskov, km	1	70
20989	chew, qh	3	69
26897	de bruin, wb	1	69
35982	firth, j	1	69
53020	jakovljevic, m	4	69
103780	spielberger, c	6	69
108100	tedeschi, rg	2	69
114376	verma, s	3	69
13388	bolin, jh	2	68
15679	brown, sm	1	68
44950	hale, t	1	68
50137	hsieh, hf	3	68
51339	ibm, corp	2	68
69367	manea, l	5	68
71220	maugeri, g	1	68
79854	nguyen, hc	4	68
90846	ravens-sieberer, u	1	68
116251	wang, wz	4	68
17597	campbell-sills, l	2	67
19129	cdc covid-19 response, team	4	67
20620	chen, pj	1	67
27270	de pablo, gs	3	67
64794	li, g	3	67
65341	lim, gy	4	67
65449	lin c-y	2	67
79398	neria, y	4	67
83878	palgi, y	1	67
89780	racine, n	1	67
121338	yip, psf	1	67
24599	craig, cl	1	66
49122	holingue, c	1	66
52127	iob, e	1	66
56898	kawohl, w	1	66
64905	li, qun	4	66
89483	que, jy	3	66
99764	shanahan, lilly	1	66
104407	statacorp	1	66
116198	wang, qq	1	66
116287	wang, yn	5	66
120668	yang, j	4	66
12506	bjelland, i	4	65
41932	goodman, r	1	65
65110	liao, qy	2	65
87205	pinquart, m	1	65
87574	podsakoff, pm	2	65
94932	russell, dw	1	65
98407	schwarzer, r	2	65
116264	wang, xm	5	65
31322	durankus, f	6	64
33116	epskamp, s	5	64
58349	kim, j	2	64
66029	liu, j	4	64
94931	russell, d	1	64
118594	wind, tr	1	64
5357	antony, mm	2	63
24524	cox, jl	6	63
38138	furukawa, ta	1	63
42012	gorbalenya, ae	4	63
47450	helms, j	4	63
62318	lancee, wj	3	63
64828	li, jf	1	63
70016	marjanovic, z	3	63
73710	meyer, j	1	63
85121	patrick, sw	1	63
88470	preis, h	6	63
6857	auerbach, rp	5	62
13276	bohlken, j	3	62
35367	fernandez-aranda, f	1	62
42673	grasselli, g	4	62
52788	jacob, l	1	62
12394	bish, a	2	61
20633	chen, r	3	61
20652	chen, sq	1	61
24769	creswell, jw	3	61
30834	du, j	3	61
41672	gomez-salgado, j	5	61
50459	huang, yq	4	61
80121	niedzwiedz, cl	1	61
95133	ryff, cd	2	61
108111	tee, ml	4	61
110877	tsai, j	1	61
115116	voitsidis, p	5	61
123322	zhu, z	3	61
18168	carfi, a	4	60
20537	chen, hj	4	60
20551	chen, j	3	60
25244	cullen, w	1	60
36790	fornell, c	2	60
37992	fullana, ma	1	60
46903	he, xy	4	60
58396	kim, s	2	60
119812	wu, tc	1	60
42433	goyal, k	2	59
50221	hu, dy	3	59
59367	ko, ch	4	59
61617	kwok, ko	2	59
65994	liu, d	4	59
71163	mattioli, av	1	59
113502	van tilburg, tg	1	59
116704	weathers, fw	5	59
6177	arslan, g	2	58
9390	barzilay, r	2	58
10877	benjamini, y	1	58
15935	bryant, ra	5	58
28426	depoux, a	4	58
31398	dutheil, f	3	58
54154	jimenez-pavon, d	1	58
56086	kaparounaki, ck	5	58
77723	muthen, lk	2	58
78423	naser, ay	3	58
79771	ng, qx	3	58
86267	person, b	4	58
12827	blevins, ca	5	57
22453	clay, jm	1	57
40734	giorgi, g	3	57
41966	goodwin, r	2	57
46800	hays, rd	1	57
50332	huang, c	4	57
51017	husky, mm	5	57
57874	khan, s	4	57
72372	mclaughlin, ka	1	57
75968	moore, sa	1	57
82547	onder, g	4	57
95925	sallam, m	2	57
100051	shaukat, n	3	57
116295	wang, yx	4	57
120748	yang, xb	4	57
5020	andrews, g	1	56
9811	baumeister, rf	2	56
37861	fu, wn	5	56
43274	groarke, jm	1	56
43436	grover, s	3	56
63214	lazzerini, m	1	56
64327	lesser, ia	1	56
68845	main, a	2	56
72029	mcewen, bs	3	56
74000	mihashi, m	4	56
82690	oosterhoff, b	1	56
84032	pan, ky	1	56
91334	rehm, j	1	56
116567	wathelet, m	5	56
16711	buselli, r	3	55
22623	cluver, l	1	55
28066	demerouti, e	3	55
37573	fried, ei	5	55
62144	lam, mhb	4	55
68058	maben, j	3	55
118300	williams, dr	1	55
119527	world med, assoc	2	55
120152	xie, y	4	55
3437	alkhamees, aa	5	54
4142	alyami, m	2	54
10767	bendau, a	2	54
19023	cava, ma	4	54
28253	dennis, cl	6	54
35676	field, a	2	54
45284	hamilton, m	4	54
52969	jahrami, h	5	54
97501	scheier, mf	2	54
104446	statista	2	54
110910	tsamakis, k	3	54
111726	ueda, m	5	54
117289	wenham, c	1	54
15984	bu, f	1	53
16291	bults, m	2	53
32484	elhai, jd	2	53
35357	fernandez, r	3	53
37368	fredrickson, bl	2	53
41465	goldmann, e	1	53
63190	lazarus, jv	2	53
63562	lee, eh	2	53
64824	li, j	4	53
69884	marelli, s	5	53
72234	mcintyre, rs	1	53
90517	ranney, ml	3	53
99955	sharma, a	4	53
111867	ulrich, rs	1	53
116085	wang, h	3	53
116096	wang, hl	4	53
118408	williamson, ej	1	53
4894	andersson, g	1	52
11000	bentler, pm	2	52
25222	cuijpers, p	1	52
26480	davenport margie, h	6	52
26995	de girolamo, g	1	52
27622	deci, el	2	52
36474	foa, eb	1	52
44121	guo, yr	4	52
46184	hartig, t	1	52
67219	lu, hz	4	52
84014	pan, a	4	52
85429	pearlin, li	1	52
118420	williamson, v	3	52
9618	bates, d	1	51
18527	carstensen, ll	1	51
24502	cowling, bj	4	51
29337	digiovanni, c	4	51
41072	gloster, at	2	51
41362	goldberg	3	51
49681	horowitz, m	3	51
50521	huckins, jf	5	51
58670	kiraly, o	1	51
67355	luceno-moreno, l	3	51
75424	mohr, dc	1	51
94010	rosenstock, im	2	51
96760	sareen, j	5	51
97648	schimmenti, a	2	51
105735	styra, r	3	51
116102	wang, hy	2	51
122810	zhang, w	4	51
20964	cheung, yt	1	50
26013	dalton, l	1	50
45236	hamer, m	1	50
68944	mak, wws	4	50
80422	nishiura, h	4	50
95923	salkovskis, pm	2	50
96342	sandelowski, m	3	50
101114	sibley, cg	2	50
116729	webb hooper, m	1	50
2697	al-rabiaah, a	5	49
11512	berthelot, n	6	49
11803	bhaskar, s	4	49
16150	bueno-notivol, j	1	49
23061	colizzi, m	1	49
30452	douglas, m	1	49
39641	geldsetzer, p	2	49
46644	hawke, ld	1	49
52389	islam, ma	5	49
62876	lau, h	4	49
64804	li, h	4	49
64821	li, hy	5	49
84567	park, js	3	49
86758	phillipou, a	1	49
92963	robertson, e	4	49
99270	serrano-ripoll, mj	3	49
108326	tennant, r	1	49
115146	volkow, nd	1	49
118830	witte, k	2	49
120051	xiao, cf	4	49
121805	yu, xn	2	49
122824	zhang, x	2	49
21513	choi, kr	3	48
42173	gostin, lo	1	48
45316	hammen, c	5	48
58817	kissler, sm	4	48
67598	lung, fw	3	48
85787	peng, eyc	4	48
94121	rosseel, y	2	48
101187	sidor, a	1	48
113784	varatharaj, a	4	48
116513	wasserman, d	1	48
118520	wilson, jm	1	48
122343	zarocostas, j	4	48
122853	zhang, yl	4	48
8769	barbisch, d	4	47
17011	cabarkapa, sonja	3	47
21011	chi, xl	5	47
30806	dsouza, dd	2	47
43171	griffiths, md	2	47
48509	hinz, a	5	47
58465	kimhi, s	2	47
60711	krishnamoorthy, y	3	47
65602	lincoln, ys	3	47
68616	magson, nr	1	47
70114	marmot, m	1	47
71074	matsuishi, k	3	47
71143	matthews, t	1	47
80626	nolen-hoeksema, s	5	47
94198	rotenstein, ls	3	47
95041	rutter, m	2	47
96906	sasaki, n	3	47
97410	schaller, m	2	47
101743	sinclair, vg	1	47
116130	wang, jy	1	47
119758	wu, jt	4	47
122757	zhang, m	3	47
10203	becker, sp	1	46
15051	brewin, cr	5	46
40853	giusti, em	3	46
46760	hayes, sc	2	46
49854	hou, wk	2	46
53944	ji, d	4	46
55200	jungmann, sm	2	46
58411	kim, sw	4	46
72242	mckay, d	2	46
88697	prins, a	3	46
90013	rahman, ma	1	46
90220	ramaci, t	3	46
95853	salerno, jp	1	46
96463	sani, g	1	46
106222	sun, y	1	46
107046	taha, s	2	46
108002	taylor, se	2	46
119717	wu, cm	4	46
6011	arnett, jj	1	45
20548	chen, ih	2	45
20651	chen, sm	4	45
32798	emanuel, ej	3	45
33799	european, commission	1	45
44092	guo, q	4	45
58327	kim, h	3	45
63643	lee, m	4	45
64953	li, x	4	45
80840	north, cs	1	45
82767	orben, a	1	45
93472	rogers, rw	2	45
94228	rothe, c	4	45
100913	shore, jh	1	45
102928	soh, hl	4	45
109704	tison, gh	1	45
111584	u.s. census, bureau	1	45
112005	unicef	1	45
120080	xiao, x	3	45
4488	amerio, andrea	3	44
36072	fisher, jrw	1	44
48992	hofmann, sg	5	44
49852	hou, ty	3	44
50995	husain, sf	4	44
54534	johnson, su	3	44
63267	le, ht	4	44
70203	marroquin, b	1	44
79864	nguyen, lh	3	44
116046	wang, cj	2	44
116210	wang, s	3	44
116278	wang, yc	4	44
119732	wu, f	4	44
1048	abramowitz, js	2	43
9063	baron, rm	2	43
20281	chatterjee, ss	3	43
57362	kendler, ks	5	43
57823	khan, ah	5	43
73397	meo, sa	4	43
87011	pietrobelli, a	1	43
102476	smith, b	1	43
113199	van doremalen, n	4	43
116302	wang, zh	5	43
120265	xu, j	3	43
122730	zhang, js	1	43
7495	babore, a	3	42
23606	conversano, c	3	42
29016	di tella, m	3	42
34802	fava, ga	3	42
52734	jackson, d	3	42
65573	lin, yl	2	42
69752	marazziti, d	1	42
78984	naushad, va	3	42
81197	nwachukwu, i	5	42
93498	rogowska, am	5	42
93612	roma, p	2	42
100166	sheehan, dv	1	42
101857	singhal, t	4	42
110073	tong, x	4	42
113201	van dorn, a	1	42
113350	van lancker, w	1	42
113440	van rheenen, te	1	42
114348	verity, r	4	42
116285	wang, yl	1	42
120027	xiang, m	1	42
4487	amerio, a	1	41
7774	baglioni, c	5	41
10882	benke, c	1	41
11687	beutel, me	1	41
14587	brailovskaia, j	2	41
15683	brown, ta	2	41
17577	campbell, m	1	41
32337	el-hage, w	3	41
53993	jia, r	1	41
59434	kocalevent, rd	1	41
60412	kozloff, n	1	41
61652	kwong, asf	1	41
65076	liang, yj	3	41
68299	mackinnon, dp	2	41
73896	michie, s	2	41
85246	paules, ci	4	41
87724	pollard, ms	1	41
90524	ransing, r	1	41
95939	sallis, jf	1	41
105647	stubbs, b	1	41
114833	vinkers, ch	2	41
119828	wu, wz	3	41
119849	wu, ys	4	41
123170	zhou, jy	1	41
3773	alonso, j	3	40
16937	byrne, bm	2	40
22853	cohen, jw	2	40
32655	ellis, we	1	40
45051	hall, rcw	4	40
47679	henseler, j	2	40
49909	house, js	1	40
64826	li, jb	2	40
67658	luo, y	1	40
67737	luthar, ss	2	40
79153	nearchou, f	1	40
79455	neto, mlr	3	40
93525	rohr, s	1	40
96911	sasangohar, f	3	40
113865	varshney, m	5	40
123291	zhu, s	1	40
9665	batra, k	3	39
15784	brug, j	2	39
19879	chan, sms	1	39
20496	chen, cs	3	39
23846	corbett, ga	6	39
27073	de kock, jh	3	39
38538	galle, f	5	39
44114	guo, y	4	39
45990	harper, a	4	39
51675	imran, n	1	39
59694	kola, l	1	39
67268	lu, yc	3	39
84083	panagioti, m	3	39
88271	power, k	1	39
95865	salfi, f	5	39
97135	savitsky, b	5	39
108276	temsah, mh	3	39
112828	valtorta, nk	1	39
114651	vigo, d	1	39
114996	vizheh, m	3	39
116326	wankowicz, p	3	39
118767	wise, t	2	39
121015	ye, z	2	39
123211	zhou, x	2	39
123268	zhu, jh	3	39
1522	adhikari, sp	4	38
1966	ahmad, ar	2	38
12819	blendon, rj	4	38
14036	bottesi, g	2	38
15004	breslau, n	5	38
17170	cai, wp	3	38
25889	dai, y	3	38
37392	freeman, d	5	38
38983	garcia-fernandez, l	3	38
40162	ghebreyesus, t	4	38
52848	jacobson, nc	5	38
81168	nussbaumer-streit, b	4	38
100313	shen, x	3	38
103515	southwick, sm	2	38
109191	thombs, bd	2	38
109270	thompson, rr	2	38
120339	xu, z	4	38
2936	albert, pr	3	37
12664	blakey, sm	2	37
21447	chodkiewicz, j	1	37
26746	dawson, dl	2	37
50942	huremovic, d	4	37
54363	john, a	1	37
70339	martin, a	1	37
79202	neff, kd	2	37
86060	perez-fuentes, md	2	37
99473	shacham, m	3	37
100228	shek, dtl	5	37
107540	tang, sq	1	37
109089	thoits, pa	2	37
110576	tremblay, ms	1	37
113133	van der velden, pg	1	37
117669	white, mp	1	37
119191	wong, sys	1	37
123225	zhou, yj	3	37
10247	bedford, j	4	36
14239	bovin, mj	5	36
16718	bush, k	1	36
20008	chang, jinghui	5	36
33850	evans, gw	1	36
59896	kontoangelos, k	2	36
64914	li, s	4	36
65978	liu, c	4	36
66114	liu, sy	1	36
85875	pennycook, g	2	36
90410	ran, ly	2	36
91843	rettie, h	2	36
93277	rodriguez, lm	1	36
98615	seale, h	2	36
98940	seligman, mep	2	36
99798	shankar, a	1	36
101037	shuja, kh	4	36
102747	snyder, cr	2	36
103258	song, xy	3	36
116515	wasserman, im	1	36
119657	wright, kp	5	36
119658	wright, l	1	36
17611	campion, j	1	35
27482	de zwart, o	2	35
28186	deng, jw	4	35
31253	dunstan, da	4	35
57060	kecojevic, a	5	35
58535	king, dl	1	35
63538	lee, cm	1	35
65520	lin, ly	5	35
65589	linardon, j	1	35
71181	matud, mp	3	35
73269	meng, h	4	35
84380	pappas, g	2	35
94929	russell, bs	1	35
106251	sundarasen, s	5	35
109920	tolin, df	2	35
112589	vagni, m	3	35
116312	wang, zy	3	35
122035	zacher, h	2	35
2601	al-hanawi, mk	4	34
2967	albott, cs	3	34
6100	arora, t	1	34
13870	borsboom, d	5	34
17918	cao, jy	3	34
20476	chen, b	5	34
20520	chen, fp	1	34
28565	desclaux, a	4	34
39167	garnefski, n	2	34
43459	gruber, j	1	34
46689	hawton, k	1	34
55681	kalmbach, da	5	34
56005	kannampallil, tg	3	34
58364	kim, js	3	34
62747	lasalvia, a	3	34
75359	mohammed, a	4	34
82206	olatunji, bo	2	34
82255	olff, m	5	34
82922	orru, g	3	34
84177	pang, ntp	2	34
90339	rammstedt, b	2	34
100634	shih, fj	3	34
107488	tang, b	4	34
116281	wang, yg	4	34
4088	alvaro, pk	5	33
13026	bo h-x	4	33
26033	daly, michael	1	33
31687	ebrahim, sh	4	33
41367	goldberg, d	3	33
44532	hacimusalar, y	3	33
93966	rosenberg, m	1	33
106177	sun, lc	5	33
2879	alateeq, da	3	32
3968	altemus, m	1	32
8107	bakioglu, f	2	32
15710	browne, mw	2	32
15724	browning, mhem	5	32
24079	cortese, s	1	32
26524	davide, p	1	32
27141	de leo, d	1	32
28963	di giuseppe, m	3	32
50373	huang, j	3	32
63728	lee, y	4	32
86833	phua, dh	3	32
91343	rehman, u	4	32
96509	santabarbara, j	1	32
112238	unutzer, j	1	32
114198	venkatesh, a	4	32
116266	wang, xq	2	32
3019	aldao, a	2	31
4671	an, y	3	31
5900	aristovnik, a	5	31
11124	berg-weger, m	1	31
11898	bhuiyan, akmi	2	31
14411	boyraz, g	5	31
18024	caprara, gv	2	31
20092	chao, m	2	31
34820	fawaz, m	5	31
37312	frasquilho, d	1	31
38972	garcia-campayo, j	5	31
45305	hammami, a	1	31
47086	heath, c	3	31
71847	mccrae, rr	2	31
80552	nochaiwong, s	5	31
118702	winter, t	2	31
121742	yu, h	2	31
3784	alonzi, s	1	30
20013	chang, kc	2	30
20957	cheung, t	3	30
23324	compas, be	2	30
23693	cooke, je	1	30
30133	dong, hx	1	30
32483	elhadi, m	3	30
36618	fontanesi, l	1	30
52961	jahanshahi, aa	4	30
67928	lyubomirsky, s	2	30
79857	nguyen, ht	2	30
87697	polizzi, c	2	30
92409	riehm, ke	1	30
95598	sahu, kk	4	30
102161	skoda, em	3	30
106929	tabachnick, bg	2	30
109324	thoresen, s	6	30
121851	yuan, s	3	30
6109	arpaci, i	2	29
18634	carvalho, pmd	1	29
39953	germani, a	2	29
43541	gu, j	4	29
50269	hu, tq	2	29
56545	kashdan, tb	2	29
80260	nikcevic, av	2	29
91636	ren, x	5	29
24666	craparo, g	3	28
32700	elovainio, m	3	28
35359	fernandez, rs	2	28
42695	gratz, kl	1	28
48713	ho, smy	3	28
82563	ong, ad	2	28
92947	roberts, t	3	28
108564	thakur, v	2	28
117087	weiss, ds	3	28
28938	di crosta, a	2	27
31272	duong, tv	2	27
86298	perz, ca	2	27
35256	fergus, ta	2	26
56776	kaufman, kr	1	26
70518	martinez-lorca, m	2	26
89259	qi, j	3	26
2460	al banna, mh	5	25
15321	broche-perez, y	2	25
39923	gerhold, l	2	25
59846	kong, x	4	25
70895	masuyama, a	2	25
76130	moreira, ps	5	23

## Sheet: co cited references
id	label	cluster	weight<Citations>
25796	brooks sk, 2020, lancet, v395, p912, doi [10.1016/s0140-6736(20)30460-8 10.1016/s0140-6736(20)30460-8.]	1	1335	minimum number of citations of a cited reference 20
96943	lai jb, 2020, jama netw open, v3, doi 10.1001/jamanetworkopen.2020.3976	2	981	195269 cited references,1344meet the threshold,select 1000 to show
179415	wang cy, 2020, int j env res pub he, v17, doi 10.3390/ijerph17051729	4	966
161155	spitzer rl, 2006, arch intern med, v166, p1092, doi 10.1001/archinte.166.10.1092	5	755
77191	holmes ea, 2020, lancet psychiat, v7, p547, doi 10.1016/s2215-0366(20)30168-1	1	707
139616	qiu jy, 2020, gen psychiat, v33, doi 10.1136/gpsych-2020-100213	4	588
95131	kroenke k, 2001, j gen intern med, v16, p606, doi 10.1046/j.1525-1497.2001.016009606.x	5	537
29482	cao wj, 2020, psychiat res, v287, doi 10.1016/j.psychres.2020.112934	5	511
188488	xiang yt, 2020, lancet psychiat, v7, p228, doi 10.1016/s2215-0366(20)30046-8	3	467
79138	huang ye, 2020, psychiat res, v288, doi 10.1016/j.psychres.2020.112954	4	459
179410	wang cy, 2020, brain behav immun, v87, p40, doi 10.1016/j.bbi.2020.04.028	5	434
135537	pfefferbaum b, 2020, new engl j med, v383, p510, doi 10.1056/nejmp2008017	1	433
131980	pappa s, 2020, brain behav immun, v88, p901, doi [10.1016/j.bbi.2020.05.026 10.1016/j.bbi.2020.11.023]	2	422
140738	rajkumar rp, 2020, asian j psychiatr, v52, doi 10.1016/j.ajp.2020.102066	1	405
188815	xiong jq, 2020, j affect disorders, v277, p55, doi 10.1016/j.jad.2020.08.001	1	403
5909	ahorsu dk, 2020, int j ment health ad, doi 10.1007/s11469-020-00270-8	4	358
73453	hawryluck l, 2004, emerg infect dis, v10, p1206, doi 10.3201/eid1007.030703	7	346
78876	huang cl, 2020, lancet, v395, p497, doi 10.1016/s0140-6736(20)30183-5	3	334
177622	vindegaard n, 2020, brain behav immun, v89, p531, doi 10.1016/j.bbi.2020.05.048	1	321
112381	mazza c, 2020, int j env res pub he, v17, doi 10.3390/ijerph17093165	1	315
38105	cohen s, 1983, j health soc behav, v24, p385, doi 10.2307/2136404	1	305
170670	torales j, 2020, int j soc psychiatr, v66, p317, doi 10.1177/0020764020915212	1	301
34394	chen qn, 2020, lancet psychiat, v7, pe15, doi 10.1016/s2215-0366(20)30078-x	2	292
87679	kang lj, 2020, lancet psychiat, v7, pe14, doi 10.1016/s2215-0366(20)30047-x	2	291
188013	wu p, 2009, can j psychiat, v54, p302, doi 10.1177/070674370905400504	2	287
194378	zhu n, 2020, new engl j med, v382, p727, doi 10.1056/nejmoa2001017	3	282
149013	salari n, 2020, globalization health, v16, doi 10.1186/s12992-020-00589-w	1	274
15749	bao yp, 2020, lancet, v395, pe37, doi 10.1016/s0140-6736(20)30309-3	5	271
35198	chew nws, 2020, brain behav immun, v88, p559, doi 10.1016/j.bbi.2020.04.049	2	269
61074	galea s, 2020, jama intern med, v180, p817, doi 10.1001/jamainternmed.2020.1562	1	241
111992	maunder r, 2003, can med assoc j, v168, p1245	2	232
104343	liu s, 2020, lancet psychiat, v7, pe17, doi 10.1016/s2215-0366(20)30077-8	3	231
104248	liu nq, 2020, psychiat res, v287, doi 10.1016/j.psychres.2020.112921	3	227
179360	wang c, 2020, lancet, v395, p470, doi 10.1016/s0140-6736(20)30185-9	3	226
193193	zhang wr, 2020, psychother psychosom, v89, p242, doi 10.1159/000507639	2	226
76337	ho csh, 2020, ann acad med singap, v49, p155	5	225
66095	gonzalez-sanguino c, 2020, brain behav immun, v87, p172, doi 10.1016/j.bbi.2020.05.040	1	224
24708	braun v., 2006, qual res psychol, v3, p77	2	223
87678	kang lj, 2020, brain behav immun, v87, p11, doi 10.1016/j.bbi.2020.03.028	2	222
194564	zigmond as, 1983, acta psychiat scand, v67, p361, doi 10.1111/j.1600-0447.1983.tb09716.x	3	217
42180	czeisler me, 2020, mmwr-morbid mortal w, v69, p1049, doi [10.1101/2020.04.22.20076141v1 10.15585/mmwr.mm6932a1]	1	210
106185	lu w, 2020, psychiat res, v288, doi 10.1016/j.psychres.2020.112936	2	208
192270	zavascki ap, 2020, new engl j med, v382, p1859, doi [10.1056/nejmoa2002032 10.1056/nejmc2005203]	3	208
156125	shigemura j, 2020, psychiat clin neuros, v74, p281, doi 10.1111/pcn.12988	4	206
136042	pierce m, 2020, lancet psychiat, v7, p883, doi 10.1016/s2215-0366(20)30308-4	1	203
190049	yao h, 2020, lancet psychiat, v7, pe21, doi 10.1016/s2215-0366(20)30090-0	3	202
106733	luo m, 2020, psychiat res, v291, doi 10.1016/j.psychres.2020.113190	2	201
49720	duan l, 2020, lancet psychiat, v7, p300, doi 10.1016/s2215-0366(20)30073-0	3	200
166499	tan byq, 2020, ann intern med, v173, p317, doi 10.7326/m20-1083	2	198
188239	wu zy, 2020, jama-j am med assoc, v323, p1239, doi 10.1001/jama.2020.2648	3	192
119	[anonymous], **non-traditional**	4	190
99193	lee am, 2007, can j psychiat, v52, p233, doi 10.1177/070674370705200405	2	190
105899	lovibond pf, 1995, behav res ther, v33, p335, doi 10.1016/0005-7967(94)00075-u	4	187
34362	chen ns, 2020, lancet, v395, p507, doi 10.1016/s0140-6736(20)30211-7	3	185
67837	greenberg n, 2020, bmj-brit med j, v368, doi 10.1136/bmj.m1211	2	185
194042	zhou f, 2020, lancet, v395, p1054, doi 10.1016/s0140-6736(20)30566-3	3	185
84256	jeong h, 2016, epidemiol health, v38, doi 10.4178/epih.e2016048	7	184
154733	shanafelt t, 2020, jama-j am med assoc, v323, p2133, doi 10.1001/jama.2020.5893	2	184
72048	hao fy, 2020, brain behav immun, v87, p100, doi 10.1016/j.bbi.2020.04.069	5	182
188521	xiao h, 2020, med sci monitor, v26, doi 10.12659/msm.923921	2	182
61589	gao jl, 2020, plos one, v15, doi 10.1371/journal.pone.0231924	1	181
99803	lee sm, 2018, compr psychiat, v87, p123, doi 10.1016/j.comppsych.2018.10.003	2	176
189932	yang y, 2020, lancet psychiat, v7, pe19, doi 10.1016/s2215-0366(20)30079-1	3	174
101982	li sj, 2020, int j env res pub he, v17, doi 10.3390/ijerph17062032	4	170
108692	mak iwc, 2009, gen hosp psychiat, v31, p318, doi 10.1016/j.genhosppsych.2009.03.001	3	170
112001	maunder rg, 2006, emerg infect dis, v12, p1924	2	170
193407	zhang yf, 2020, int j env res pub he, v17, doi 10.3390/ijerph17072381	4	165
166400	tam cwc, 2004, psychol med, v34, p1197, doi 10.1017/s0033291704002247	2	164
25783	brooks s.k., 2020, lancet, v395, p912, doi [10.1016/s0140-6736(20)30460-8, doi 10.1016/s0140-6736(20)30460-8]	1	163
179416	wang cy, 2020, int j env res pub he, v17, doi 10.3390/ijerph17072459	3	160
53756	ettman ck, 2020, jama netw open, v3, doi 10.1001/jamanetworkopen.2020.19686	1	158
145541	rogers jp, 2020, lancet psychiat, v7, p611, doi 10.1016/s2215-0366(20)30203-0	3	156
174929	van bavel jj, 2020, nat hum behav, v4, p460, doi 10.1038/s41562-020-0884-z	4	155
9288	american psychiatric association, 2013, diagn stat man ment, doi 10.1176/appi.books.9780890425596	4	153
130743	ozdin s, 2020, int j soc psychiatr, v66, p504, doi 10.1177/0020764020927051	4	153
14565	bai y, 2004, psychiat serv, v55, p1055, doi 10.1176/appi.ps.55.9.1055	2	152
5800	ahmed mz, 2020, asian j psychiatr, v51, doi 10.1016/j.ajp.2020.102092	4	151
102347	li zy, 2020, brain behav immun, v88, p916, doi 10.1016/j.bbi.2020.03.007	2	149
112480	mcalonan gm, 2007, can j psychiat, v52, p241, doi 10.1177/070674370705200406	2	149
69443	gunnell d, 2020, lancet psychiat, v7, p468, doi 10.1016/s2215-0366(20)30171-1	1	148
125557	nicola m, 2020, int j surg, v78, p185, doi 10.1016/j.ijsu.2020.04.018	4	147
187076	world health organization, 2020, who dir gen op rem m	3	144
78716	hu lt, 1999, struct equ modeling, v6, p1, doi 10.1080/10705519909540118	4	143
143272	reynolds dl, 2008, epidemiol infect, v136, p997, doi 10.1017/s0950268807009156	7	143
194170	zhou sj, 2020, eur child adoles psy, v29, p749, doi 10.1007/s00787-020-01541-4	1	143
105972	lowe b, 2008, med care, v46, p266, doi 10.1097/mlr.0b013e318160d093	5	141
146591	rossi r, 2020, front psychiatry, v11, doi 10.3389/fpsyt.2020.00790	1	141
92297	kisely s, 2020, bmj-brit med j, v369, doi 10.1136/bmj.m1642	2	140
102038	li w, 2020, int j biol sci, v16, p1732, doi 10.7150/ijbs.45120	3	140
119467	moreno c, 2020, lancet psychiat, v7, p813, doi 10.1016/s2215-0366(20)30307-2	1	140
161187	spoorthy ms, 2020, asian j psychiatr, v51, doi 10.1016/j.ajp.2020.102119	2	138
55891	fegert jm, 2020, child adol psych men, v14, doi 10.1186/s13034-020-00329-3	1	137
179501	wang gh, 2020, lancet, v395, p945, doi 10.1016/s0140-6736(20)30547-x	1	137
180166	wang x, 2021, jama-j am med assoc, v325, p50, doi 10.1001/jama.2020.23370	3	137
72529	harris pa, 2009, j biomed inform, v42, p377, doi 10.1016/j.jbi.2008.08.010	1	136
136018	pieraccini m, 2020, legal perspectives on sustainability, p1, doi 10.1016/s2215-0366(20)30308-4	1	136
183307	who, 2021, wat san hyg wast man	6	136
104488	liu xh, 2012, compr psychiat, v53, p15, doi 10.1016/j.comppsych.2011.02.003	2	135
146594	rossi r, 2020, jama netw open, v3, doi 10.1001/jamanetworkopen.2020.10185	2	133
161830	stanton r, 2020, int j env res pub he, v17, doi 10.3390/ijerph17114065	1	131
39043	connor km, 2003, depress anxiety, v18, p76, doi 10.1002/da.10113	2	130
104873	loades me, 2020, j am acad child psy, v59, p1218, doi 10.1016/j.jaac.2020.05.009	1	130
113265	mcginty ee, 2020, jama-j am med assoc, v324, p93, doi 10.1001/jama.2020.9740	1	130
181756	weiss daniel s., 1997, p399	2	129
103961	liu ch, 2020, psychiat res, v290, doi 10.1016/j.psychres.2020.113172	1	126
95139	kroenke k, 2009, psychosomatics, v50, p613, doi 10.1176/appi.psy.50.6.613	1	125
98709	lazarus r, 1984, stress appraisal cop	4	125
104286	liu q, 2020, lancet glob health, v8, pe790, doi 10.1016/s2214-109x(20)30204-7	2	125
146969	roy d, 2020, asian j psychiatr, v51, doi 10.1016/j.ajp.2020.102083	4	125
147249	rubin gj, 2020, bmj-brit med j, v368, doi 10.1136/bmj.m313	7	125
135992	pieh c, 2020, j psychosom res, v136, doi 10.1016/j.jpsychores.2020.110186	1	124
36143	chong my, 2004, brit j psychiat, v185, p127, doi 10.1192/bjp.185.2.127	2	123
155962	shi l, 2020, jama netw open, v3, doi 10.1001/jamanetworkopen.2020.14053	1	123
127959	odriozola-gonzalez p, 2020, psychiat res, v290, doi 10.1016/j.psychres.2020.113108	1	122
155375	shechter a, 2020, gen hosp psychiat, v66, p1, doi 10.1016/j.genhosppsych.2020.06.007	2	122
61584	gao j., 2020, plos one, v15, doi [10.1371/journal.pone.0231924 10.1371/journal.pone.0231924]	4	121
100128	lei l, 2020, med sci monitor, v26, doi 10.12659/msm.924609	7	121
161208	sprang g, 2013, disaster med public, v7, p105, doi 10.1017/dmp.2013.22	1	121
159769	sohrabi c, 2020, int j surg, v76, p71, doi 10.1016/j.ijsu.2020.02.034	3	120
130684	ozamiz-etxebarria n, 2020, cad saude publica, v36, doi [10.1590/0102-311x00054020 10.1590/0102-311x00054020]	1	119
186950	world health organization, 2020, mental hlth psychoso	1	119
11644	armitage r, 2020, lancet public health, v5, pe256, doi 10.1016/s2468-2667(20)30061-x	3	118
48651	dong es, 2020, lancet infect dis, v20, p533, doi 10.1016/s1473-3099(20)30120-1	3	118
49810	dubey s, 2020, diabetes metab synd, v14, p779, doi 10.1016/j.dsx.2020.05.035	3	117
9597	ammar a, 2020, nutrients, v12, doi 10.3390/nu12061583	1	116
41518	cucinotta domenico, 2020, acta biomed, v91, p157, doi 10.23750/abm.v91i1.9397	3	116
95136	kroenke k, 2007, ann intern med, v146, p317, doi 10.7326/0003-4819-146-5-200703060-00004	1	116
90132	kessler rc, 2002, psychol med, v32, p959, doi 10.1017/s0033291702006074	1	115
99438	lee j, 2020, lancet child adolesc, v4, p421, doi 10.1016/s2352-4642(20)30109-7	1	115
117997	mo yy, 2020, j nurs manage, v28, p1002, doi 10.1111/jonm.13014	2	114
153952	serafini g, 2020, qjm-int j med, v113, p529, doi 10.1093/qjmed/hcaa201	1	113
164894	sun nn, 2020, am j infect control, v48, p592, doi 10.1016/j.ajic.2020.03.018	2	113
101918	li q, 2020, new engl j med, v382, p1199, doi 10.1056/nejmoa2001316	2	112
118039	moccia l, 2020, brain behav immun, v87, p75, doi 10.1016/j.bbi.2020.04.048	4	112
150661	satici b, 2021, int j ment health ad, v19, p1980, doi 10.1007/s11469-020-00294-0	4	112
79402	hughes me, 2004, res aging, v26, p655, doi 10.1177/0164027504268574	1	111
102937	lima ckt, 2020, psychiat res, v287, doi 10.1016/j.psychres.2020.112915	3	111
179403	wang cuiyan, 2020, int j environ res public health, v17, doi 10.3390/ijerph17051729	3	110
193966	zhong bl, 2020, int j biol sci, v16, p1745, doi 10.7150/ijbs.45221	4	110
125526	nickell la, 2004, can med assoc j, v170, p793, doi 10.1503/cmaj.1031077	2	109
28355	cai hz, 2020, med sci monitor, v26, doi 10.12659/msm.924171	2	108
99760	lee sa, 2020, death stud, doi [10.1080/07481187.2020.1748481 10.14744/dajpns.2020.00079]	4	106
140278	radloff l s, 1977, applied psychological measurement, v1, p385, doi 10.1177/014662167700100306	1	106
35951	choi eph, 2020, int j env res pub he, v17, doi 10.3390/ijerph17103740	4	105
90356	khalid i, 2016, clin med res, v14, p7, doi 10.3121/cmr.2016.1303	2	105
109747	mao l, 2020, jama neurol, v77, p683, doi 10.1001/jamaneurol.2020.1127	3	105
166597	tan wq, 2020, brain behav immun, v87, p84, doi 10.1016/j.bbi.2020.04.055	5	105
185490	wong tw, 2005, eur j emerg med, v12, p13, doi 10.1097/00063110-200502000-00005	2	103
32993	chan jfw, 2020, lancet, v395, p514, doi 10.1016/s0140-6736(20)30154-9	3	102
40924	creamer m, 2003, behav res ther, v41, p1489, doi 10.1016/j.brat.2003.07.010	2	102
193117	zhang sx, 2020, psychiat res, v288, doi 10.1016/j.psychres.2020.112958	4	102
12463	asmundson gjg, 2020, j anxiety disord, v70, doi 10.1016/j.janxdis.2020.102196	4	101
32910	chan aom, 2004, occup med-oxford, v54, p190, doi 10.1093/occmed/kqh027	2	101
38021	cohen j., 1988, stat power anal beha	1	101
158941	smith bw, 2008, int j behav med, v15, p194, doi 10.1080/10705500802222972	1	101
161153	spitzer rl, 1999, jama-j am med assoc, v282, p1737, doi 10.1001/jama.282.18.1737	5	101
31541	cellini n, 2020, j sleep res, v29, doi 10.1111/jsr.13074	1	100
30630	casagrande m, 2020, sleep med, v75, p12, doi 10.1016/j.sleep.2020.05.011	1	99
8491	altena e, 2020, j sleep res, v29, doi 10.1111/jsr.13052	1	98
14569	bai y, 2020, jama-j am med assoc, v323, p1406, doi 10.1001/jama.2020.2565	3	98
102427	liang ll, 2020, psychiat quart, v91, p841, doi 10.1007/s11126-020-09744-3	1	98
119740	morin cm, 2011, sleep, v34, p601, doi 10.1093/sleep/34.5.601	5	98
164207	su tp, 2007, j psychiatr res, v41, p119, doi 10.1016/j.jpsychires.2005.12.006	2	98
129945	ornell f, 2020, braz j psychiat, v42, p232, doi 10.1590/1516-4446-2020-0008	4	97
166805	tang wj, 2020, j affect disorders, v274, p1, doi 10.1016/j.jad.2020.05.009	5	96
172065	tull mt, 2020, psychiat res, v289, doi 10.1016/j.psychres.2020.113098	1	96
192812	zhang j, 2020, brain behav immun, v87, p49, doi 10.1016/j.bbi.2020.04.031	3	96
57353	fiorillo a, 2020, eur psychiat, v63, doi 10.1192/j.eurpsy.2020.35	1	95
84765	jiao wy, 2020, j pediatr-us, v221, p264, doi 10.1016/j.jpeds.2020.03.013	1	95
170526	tong a, 2007, int j qual health c, v19, p349, doi 10.1093/intqhc/mzm042	2	95
95134	kroenke k, 2003, med care, v41, p1284, doi 10.1097/01.mlr.0000093487.78664.3c	1	94
188692	xie xy, 2020, jama pediatr, v174, p898, doi 10.1001/jamapediatrics.2020.1619	1	93
194228	zhou xy, 2020, telemed e-health, v26, p377, doi 10.1089/tmj.2020.0068	3	93
195057	zung wwk, 1971, psychosomatics, v12, p371	2	93
4811	adams jg, 2020, jama-j am med assoc, v323, p1439, doi 10.1001/jama.2020.3972	2	92
17074	bastien ch, 2001, sleep med, v2, p297, doi 10.1016/s1389-9457(00)00065-4	5	92
105973	lowe b, 2010, j affect disorders, v122, p86, doi 10.1016/j.jad.2009.06.019	1	92
167520	taylor s, 2020, fem psychol, v30, p63, doi 10.1177/0959353519864390	4	92
62061	garfin dr, 2020, health psychol, v39, p355, doi 10.1037/hea0000875	4	91
115342	mertens g, 2020, j anxiety disord, v74, doi 10.1016/j.janxdis.2020.102258	4	91
138243	preti e, 2020, curr psychiat rep, v22, doi 10.1007/s11920-020-01166-z	2	91
142303	reger ma, 2020, jama psychiat, v77, p1093, doi 10.1001/jamapsychiatry.2020.1060	1	91
194611	zimet gd, 1988, j pers assess, v52, p30, doi 10.1207/s15327752jpa5201_2	6	91
57354	fiorillo a, 2020, eur psychiat, v63, doi 10.1192/j.eurpsy.2020.89	1	89
65304	golberstein e, 2020, jama pediatr, v174, p819, doi 10.1001/jamapediatrics.2020.1456	1	89
96916	lai cc, 2020, int j antimicrob ag, v55, doi 10.1016/j.ijantimicag.2020.105924	3	89
170640	topp cw, 2015, psychother psychosom, v84, doi 10.1159/000376585	1	87
192690	zhang cx, 2020, front psychiatry, v11, doi 10.3389/fpsyt.2020.00306	2	87
30594	carver cs, 1997, int j behav med, v4, p92, doi 10.1207/s15327558ijbm0401_6	2	86
36619	chua se, 2004, can j psychiat, v49, p391, doi 10.1177/070674370404900609	2	86
179222	walton m, 2020, eur heart j-acute ca, v9, p241, doi 10.1177/2048872620922795	2	86
188209	wu yt, 2020, am j obstet gynecol, v223, doi 10.1016/j.ajog.2020.05.009	6	86
25791	brooks sk, 2018, j occup environ med, v60, p248, doi 10.1097/jom.0000000000001235	2	85
68864	gualano mr, 2020, int j env res pub he, v17, doi 10.3390/ijerph17134779	1	85
183801	wilder-smith a, 2020, j travel med, v27, doi 10.1093/jtm/taaa020	3	85
46910	dhama k, 2020, clin microbiol rev, v33, doi 10.1128/cmr.00028-20	3	84
167527	taylor s, 2020, j anxiety disord, v72, doi 10.1016/j.janxdis.2020.102232	4	84
179417	wang cy, 2020, int j env res pub he, v17, doi [10.3390/ijerph17051729, doi 10.3390/ijerph17051729]	4	84
52390	elmer t, 2020, plos one, v15, doi 10.1371/journal.pone.0236337	1	83
100191	leigh-hunt n, 2017, public health, v152, p157, doi 10.1016/j.puhe.2017.07.035	1	83
145374	rodriguez-rey r, 2020, front psychol, v11, doi 10.3389/fpsyg.2020.01540	1	83
157373	sim k, 2010, j psychosom res, v68, p195, doi 10.1016/j.jpsychores.2009.04.004	7	83
27930	buysse d j, 1989, psychiatry res, v28, p193	1	82
30031	carmassi c, 2020, psychiat res, v292, doi 10.1016/j.psychres.2020.113312	2	82
106167	lu rj, 2020, lancet, v395, p565, doi 10.1016/s0140-6736(20)30251-8	3	82
188520	xiao h, 2020, med sci monitor, v26, doi 10.12659/msm.923549	2	82
91087	killgore wds, 2020, psychiat res, v290, doi 10.1016/j.psychres.2020.113117	1	81
98985	lebel c, 2020, j affect disorders, v277, p5, doi 10.1016/j.jad.2020.07.126	6	81
112000	maunder rg, 2004, psychosom med, v66, p938, doi 10.1097/01.psy.0000145673.84698.18	2	81
49719	duan l, 2020, j affect disorders, v275, p112, doi 10.1016/j.jad.2020.06.029	1	80
120921	muller ae, 2020, psychiat res, v293, doi 10.1016/j.psychres.2020.113441	2	80
138412	prime h, 2020, am psychol, v75, p631, doi 10.1037/amp0000660	1	80
51970	elbay ry, 2020, psychiat res, v290, doi 10.1016/j.psychres.2020.113130	2	79
157978	singh s, 2020, psychiat res, v293, doi 10.1016/j.psychres.2020.113429	1	79
56215	feng zj, 2020, china cdc weekly, v2, p113, doi 10.3760/cma.j.issn.0254-6450.2020.02.003	3	78
74908	henry jd, 2005, brit j clin psychol, v44, p227, doi 10.1348/014466505x29657	1	78
105918	lovibond sh., 1995, manual depression an, v2nd	1	78
140018	r core team, 2020, r language env stat	1	78
146712	rothan ha, 2020, j autoimmun, v109, doi 10.1016/j.jaut.2020.102433	3	78
167471	taylor mr, 2008, bmc public health, v8, doi 10.1186/1471-2458-8-347	7	78
22189	bo hx, 2021, psychol med, v51, p1052, doi 10.1017/s0033291720000999	3	77
27932	buysse dj, 1989, psychiat res, v28, p193, doi 10.1016/0165-1781(89)90047-4	1	77
95132	kroenke k, 2002, psychiat ann, v32, p509, doi 10.3928/0048-5713-20020901-06	5	77
104145	liu jj, 2020, lancet child adolesc, v4, p347, doi 10.1016/s2352-4642(20)30096-1	1	77
150131	santini zi, 2020, lancet public health, v5, pe62, doi 10.1016/s2468-2667(19)30230-0	1	77
66735	goulia p, 2010, bmc infect dis, v10, doi 10.1186/1471-2334-10-322	2	76
65385	goldberg dp, 1997, psychol med, v27, p191, doi 10.1017/s0033291796004242	2	75
127448	o'connor rc, 2021, brit j psychiat, v218, p326, doi 10.1192/bjp.2020.212	1	75
159966	solomou i, 2020, int j env res pub he, v17, doi 10.3390/ijerph17144924	1	75
183136	who, 2020, cor dis covid 19 sit	4	75
77283	holt-lunstad j, 2015, perspect psychol sci, v10, p227, doi 10.1177/1745691614568352	1	74
78974	huang jz, 2020, zhonghua lao dong we, v38, pe001, doi 10.3760/cma.j.cn121094-20200219-00063	2	74
187066	world health organization, 2020, who cor dis covid 19	2	74
10096	anderson rm, 2020, lancet, v395, p931, doi 10.1016/s0140-6736(20)30567-5	3	73
48675	dong l, 2020, emerg infect dis, v26, p1616, doi 10.3201/eid2607.200407	3	73
93469	koh d, 2005, med care, v43, p676, doi 10.1097/01.mlr.0000167181.36730.cc	2	73
96664	labrague lj, 2020, j nurs manage, v28, p1653, doi 10.1111/jonm.13121	2	73
160074	son c, 2020, j med internet res, v22, doi 10.2196/21279	1	73
49606	dryhurst s, 2020, j risk res, v23, p994, doi 10.1080/13669877.2020.1758193	4	72
106358	luchetti m, 2020, am psychol, v75, p897, doi 10.1037/amp0000690	1	72
169718	tian fy, 2020, psychiat res, v288, doi 10.1016/j.psychres.2020.112992	4	72
180955	watson d, 1988, j pers soc psychol, v54, p1063, doi 10.1037/0022-3514.54.6.1063	1	72
21342	bitan dt, 2020, psychiat res, v289, doi 10.1016/j.psychres.2020.113100	4	71
69076	guessoum sb, 2020, psychiat res, v291, doi 10.1016/j.psychres.2020.113264	1	71
109157	mamun ma, 2020, asian j psychiatr, v51, doi 10.1016/j.ajp.2020.102073	4	71
112404	mazza mg, 2020, brain behav immun, v89, p594, doi 10.1016/j.bbi.2020.07.037	3	71
118181	moghanibashi-mansourieh a, 2020, asian j psychiatr, v51, doi 10.1016/j.ajp.2020.102076	4	71
124730	newby jm, 2020, plos one, v15, doi 10.1371/journal.pone.0236562	1	71
136784	plummer f, 2016, gen hosp psychiat, v39, p24, doi 10.1016/j.genhosppsych.2015.11.005	6	71
148763	sahu p, 2020, cureus, v12, doi 10.7759/cureus.7541	5	71
171557	troyer ea, 2020, brain behav immun, v87, p34, doi 10.1016/j.bbi.2020.04.027	3	71
187455	world health organization,, 2020, ment hlth psych cons	1	71
103988	liu cy, 2020, epidemiol infect, v148, doi 10.1017/s0950268820001107	2	70
125385	ni my, 2020, jmir ment health, v7, doi 10.2196/19009	4	70
142760	remuzzi a, 2020, lancet, v395, p1225, doi 10.1016/s0140-6736(20)30627-9	3	70
160399	soraci p, 2020, int j ment health ad, doi 10.1007/s11469-020-00277-1	4	70
174981	van bortel t, 2016, b world health organ, v94, p210, doi 10.2471/blt.15.158543	7	70
188169	wu y, 2020, j pain symptom manag, v60, pe60, doi 10.1016/j.jpainsymman.2020.04.008	2	70
83227	jalloh mf, 2018, bmj glob health, v3, doi 10.1136/bmjgh-2017-000471	4	69
54446	eysenbach g, 2004, j med internet res, v6, p12, doi 10.2196/jmir.6.3.e34	3	68
111970	maugeri g, 2020, heliyon, v6, doi 10.1016/j.heliyon.2020.e04315	1	68
125096	nguyen hc, 2020, j clin med, v9, doi 10.3390/jcm9040965	3	68
155770	sher l, 2020, qjm-int j med, v113, p707, doi 10.1093/qjmed/hcaa202	1	68
166337	talevi d, 2020, riv psichiatr, v55, p137, doi 10.1708/3382.33569	1	68
16065	barello s, 2020, psychiat res, v290, doi 10.1016/j.psychres.2020.113129	2	67
22697	bolin jh, 2014, j educ meas, v51, p335, doi 10.1111/jedm.12050	4	67
44608	de pablo gs, 2020, j affect disorders, v275, p48, doi 10.1016/j.jad.2020.06.022	2	67
90145	kessler rc, 2005, arch gen psychiat, v62, p593, doi 10.1001/archpsyc.62.6.593	1	67
101826	li lz, 2020, psychiat res, v291, doi 10.1016/j.psychres.2020.113267	1	67
178184	von elm e, 2008, gac sanit, v22, p144, doi [10.1371/journal.pmed.0040297 10.1371/journal.pmed.0040296 10.1016/s0140-6736(07)61602-x 10.1157/13119325]	3	67
180139	wang wz, 2014, gen hosp psychiat, v36, p539, doi 10.1016/j.genhosppsych.2014.05.021	3	67
192093	zandifar a, 2020, asian j psychiatr, v51, doi 10.1016/j.ajp.2020.101990	4	67
17405	bauerle a, 2020, j public health-uk, v42, p672, doi 10.1093/pubmed/fdaa106	1	66
40739	craig cl, 2003, med sci sport exer, v35, p1381, doi 10.1249/01.mss.0000078924.61453.fb	1	66
47123	di renzo l, 2020, j transl med, v18, doi 10.1186/s12967-020-02399-5	1	66
54990	fancourt d, 2021, lancet psychiat, v8, p141, doi 10.1016/s2215-0366(20)30482-x	1	66
79467	hui ds, 2020, int j infect dis, v91, p264, doi 10.1016/j.ijid.2020.01.009	2	66
89030	kawohl w, 2020, lancet psychiat, v7, p389, doi 10.1016/s2215-0366(20)30141-3	1	66
101936	li qun, 2020, n engl j med, v382, p1199, doi 10.1056/nejmoa2001316	3	66
102827	lim gy, 2018, sci rep-uk, v8, doi 10.1038/s41598-018-21243-x	5	66
103010	lin c-y., 2020, social hlth behav, v3, p1, doi [10.4103/shb.shb_11_20, doi 10.4103/shb.shb_11_20 10.1016/j.ajog.2020.03.021]	4	66
105702	losada-baltar a, 2021, j gerontol b-psychol, v76, pe10, doi 10.1093/geronb/gbaa048	1	66
143351	reznik a, 2021, int j ment health ad, v19, p1903, doi 10.1007/s11469-020-00283-3	4	66
154764	shanahan lilly, 2020, psychol med, p1, doi 10.1017/s003329172000241x	1	66
180374	wang yn, 2021, psychol health med, v26, p13, doi 10.1080/13548506.2020.1746817	4	66
111994	maunder r, 2004, philos t r soc b, v359, p1117, doi 10.1098/rstb.2004.1483	2	65
118924	montemurro n, 2020, brain behav immun, v87, p23, doi 10.1016/j.bbi.2020.03.032	2	65
139790	que jy, 2020, gen psychiat, v33, doi 10.1136/gpsych-2020-100259	2	65
49598	druss bg, 2020, jama psychiat, v77, p891, doi 10.1001/jamapsychiatry.2020.0894	3	64
80263	hyland p, 2020, acta psychiat scand, v142, p249, doi 10.1111/acps.13219	1	64
155903	shevlin m, 2020, bjpsych open, v6, doi 10.1192/bjo.2020.109	1	64
50359	durankus f, 2022, j matern-fetal neo m, v35, p205, doi 10.1080/14767058.2020.1763946	6	63
97436	lancee wj, 2008, psychiat serv, v59, p91, doi 10.1176/ps.2008.59.1.91	2	63
190792	yip psf, 2010, crisis, v31, p86, doi 10.1027/0227-5910/a000015	1	63
1608	[anonymous], 2020, lancet, v395, p922, doi 10.1016/s0140-6736(20)30644-9	2	62
12464	asmundson gjg, 2020, j anxiety disord, v71, doi 10.1016/j.janxdis.2020.102211	4	62
34373	chen pj, 2020, j sport health sci, v9, p103, doi 10.1016/j.jshs.2020.02.001	1	62
90134	kessler rc, 2003, arch gen psychiat, v60, p184, doi 10.1001/archpsyc.60.2.184	1	62
108296	mahase e, 2020, bmj-brit med j, v368, doi 10.1136/bmj.m408	7	62
34904	cheng skw, 2004, psychol med, v34, p1187, doi 10.1017/s0033291704002272	3	61
47461	diener e, 1985, j pers assess, v49, p71, doi 10.1207/s15327752jpa4901_13	1	61
55527	faul f, 2007, behav res methods, v39, p175, doi 10.3758/bf03193146	1	61
63570	ghebreyesus ta, 2020, world psychiatry, v19, p129, doi 10.1002/wps.20768	1	61
72396	harper ca, 2021, int j ment health ad, v19, p1875, doi 10.1007/s11469-020-00281-5	4	61
78877	huang cl, 2021, lancet, v397, p220, doi 10.1016/s0140-6736(20)32656-8	3	61
147762	russell dw, 1996, j pers assess, v66, p20, doi 10.1207/s15327752jpa6601_2	1	61
148918	sakib n, 2020, int j ment health ad, doi 10.1007/s11469-020-00289-x	4	61
184613	wind tr, 2020, internet interv, v20, doi 10.1016/j.invent.2020.100317	3	61
38111	cohen s, 1988, clar symp, p31	1	60
40624	cox jl, 1987, brit j psychiat, v150, p782, doi 10.1192/bjp.150.6.782	6	60
77742	horesh d, 2020, psychol trauma-us, v12, p331, doi 10.1037/tra0000592	4	60
78549	hsieh hf, 2005, qual health res, v15, p1277, doi 10.1177/1049732305276687	2	60
101688	li jf, 2020, world psychiatry, v19, p249, doi 10.1002/wps.20758	1	60
161086	spinelli m, 2020, front psychol, v11, doi 10.3389/fpsyg.2020.01713	1	60
167022	taquet m, 2021, lancet psychiat, v8, p130, doi 10.1016/s2215-0366(20)30462-4	3	60
187966	wu kk, 2005, j trauma stress, v18, p39, doi 10.1002/jts.20004	3	60
188078	wu tc, 2021, j affect disorders, v281, p91, doi 10.1016/j.jad.2020.11.117	1	60
10823	antony mm, 1998, psychol assessment, v10, p176, doi 10.1037/1040-3590.10.2.176	4	59
29858	carfi a, 2020, jama-j am med assoc, v324, p603, doi 10.1001/jama.2020.12603	3	59
38107	cohen s, 1985, psychol bull, v98, p310, doi 10.1037/0033-2909.98.2.310	6	59
66345	gorbalenya ae, 2020, nat microbiol, v5, p536, doi 10.1038/s41564-020-0695-z	3	59
73572	hayes af, 2018, intro mediation mode	4	59
78672	hu dy, 2020, eclinicalmedicine, v24, doi 10.1016/j.eclinm.2020.100424	2	59
110178	marjanovic z, 2007, int j nurs stud, v44, p991, doi 10.1016/j.ijnurstu.2006.02.012	2	59
133190	patrick sw, 2020, pediatrics, v146, doi 10.1542/peds.2020-016824	1	59
167721	tee ml, 2020, j affect disorders, v277, p379, doi 10.1016/j.jad.2020.08.043	5	59
41705	cullen w, 2020, qjm-int j med, v113, p311, doi 10.1093/qjmed/hcaa110	1	58
46290	depoux a, 2020, j travel med, v27, doi 10.1093/jtm/taaa031	4	58
87863	kaparounaki ck, 2020, psychiat res, v290, doi 10.1016/j.psychres.2020.113111	1	58
100851	leung gm, 2003, j epidemiol commun h, v57, p857, doi 10.1136/jech.57.11.857	4	58
134915	person b, 2004, emerg infect dis, v10, p358, doi 10.3201/eid1002.030750	3	58
156744	shultz jm, 2015, jama-j am med assoc, v313, p567, doi 10.1001/jama.2014.17934	3	58
170737	torous j, 2020, jmir ment health, v7, doi 10.2196/18848	1	58
175857	van tilburg tg, 2021, j gerontol b-psychol, v76, pe249, doi 10.1093/geronb/gbaa111	1	58
182496	wheaton mg, 2012, cognitive ther res, v36, p210, doi 10.1007/s10608-011-9353-3	4	58
16865	barzilay r, 2020, transl psychiat, v10, doi 10.1038/s41398-020-00982-4	1	57
21897	blevins ca, 2015, j trauma stress, v28, p489, doi 10.1002/jts.22059	3	57
22541	bohlken j, 2020, psychiat prax, v47, p190, doi 10.1055/a-1159-5551	2	57
67092	goyal k, 2020, asian j psychiatr, v49, doi 10.1016/j.ajp.2020.101989	4	57
95140	kroenke k, 2010, gen hosp psychiat, v32, p345, doi 10.1016/j.genhosppsych.2010.03.006	1	57
111205	maslach c, 1981, j occup behav, v2, p99, doi 10.1002/job.4030020205	2	57
155212	shaukat n, 2020, int j emerg med, v13, doi 10.1186/s12245-020-00299-5	2	57
189881	yang xb, 2020, lancet resp med, v8, p475, doi 10.1016/s2213-2600(20)30079-5	3	57
60428	fullana ma, 2020, j affect disorders, v275, p80, doi 10.1016/j.jad.2020.06.027	1	56
79157	huang yq, 2019, lancet psychiat, v6, p211, doi 10.1016/s2215-0366(18)30511-x	3	56
95138	kroenke k, 2009, j affect disorders, v114, p163, doi 10.1016/j.jad.2008.06.026	1	56
102456	liang wh, 2020, lancet oncol, v21, p335, doi 10.1016/s1470-2045(20)30096-6	3	56
115993	mihashi m, 2009, health psychol, v28, p91, doi 10.1037/a0013674	7	56
136041	pierce m, 2020, lancet psychiat, v7, p567, doi 10.1016/s2215-0366(20)30237-6	1	56
178062	voitsidis p, 2020, psychiat res, v289, doi 10.1016/j.psychres.2020.113076	1	56
187102	world health organization, 2020, who timeline covid 1	3	56
192821	zhang j, 2020, precis clin med, v3, p3, doi 10.1093/pcmedi/pbaa006	2	56
195055	zung wwk, 1965, arch gen psychiat, v12, p63, doi 10.1001/archpsyc.1965.01720310065008	3	56
15537	banerjee d, 2020, asian j psychiatr, v50, doi 10.1016/j.ajp.2020.102014	4	55
21258	bish a, 2010, brit j health psych, v15, p797, doi 10.1348/135910710x485826	4	55
49643	du j, 2020, gen hosp psychiat, v67, p144, doi 10.1016/j.genhosppsych.2020.03.011	2	55
57718	fitzpatrick km, 2020, psychol trauma-us, v12, ps17, doi 10.1037/tra0000924	1	55
58671	fornell c, 1981, j marketing res, v18, p39, doi 10.2307/3151312	4	55
78019	hossain mm, 2020, epidemiol health, v42, doi 10.4178/epih.e2020038	1	55
97175	lam mhb, 2009, arch intern med, v169, p2142, doi 10.1001/archinternmed.2009.384	3	55
108568	main a, 2011, j couns psychol, v58, p410, doi 10.1037/a0023632	4	55
129336	onder g, 2020, jama-j am med assoc, v323, p1775, doi 10.1001/jama.2020.4683	3	55
131285	palgi y, 2020, j affect disorders, v275, p109, doi 10.1016/j.jad.2020.06.036	1	55
160099	sonderskov km, 2020, acta neuropsychiatr, v32, p226, doi 10.1017/neu.2020.15	1	55
183142	who, 2020, cor dis covid 2019 s	2	55
187483	world med assoc, 2013, jama-j am med assoc, v310, p2191, doi 10.1001/jama.2013.281053	4	55
3156	[no title captured]	4	54
37690	cluver l, 2020, lancet, v395, pe64, doi 10.1016/s0140-6736(20)30736-4	1	54
68405	groarke jm, 2020, plos one, v15, doi 10.1371/journal.pone.0239698	1	54
84824	jimenez-pavon d, 2020, prog cardiovasc dis, v63, p386, doi 10.1016/j.pcad.2020.03.009	1	54
99694	lee s, 2005, soc sci med, v61, p2038, doi 10.1016/j.socscimed.2005.04.010	7	54
100756	lesser ia, 2020, int j env res pub he, v17, doi 10.3390/ijerph17113899	1	54
180900	wathelet m, 2020, jama netw open, v3, doi 10.1001/jamanetworkopen.2020.25591	1	54
193352	zhang y, 2020, int j env res pub he, v17, doi 10.3390/ijerph17103722	1	54
37445	clay jm, 2020, lancet public health, v5, pe259, doi 10.1016/s2468-2667(20)30088-8	1	53
65537	goldmann e, 2014, annu rev publ health, v35, p169, doi 10.1146/annurev-publhealth-032013-182435	1	53
107414	maben j, 2020, j clin nurs, v29, p2742, doi 10.1111/jocn.15307	2	53
132206	park cl, 2020, j gen intern med, v35, p2296, doi 10.1007/s11606-020-05898-9	1	53
174349	usher k, 2020, int j ment health nu, v29, p315, doi 10.1111/inm.12726	1	53
188011	wu p, 2008, alcohol alcoholism, v43, p706, doi 10.1093/alcalc/agn073	1	53
7742	alkhamees aa, 2020, compr psychiat, v102, doi 10.1016/j.comppsych.2020.152192	4	52
21604	blake h, 2020, int j env res pub he, v17, doi 10.3390/ijerph17092997	2	52
29002	campbell-sills l, 2007, j trauma stress, v20, p1019, doi 10.1002/jts.20271	2	52
43448	davenport margie h, 2020, front glob womens health, v1, p1, doi 10.3389/fgwh.2020.00001	6	52
55528	faul f, 2009, behav res methods, v41, p1149, doi 10.3758/brm.41.4.1149	4	52
109322	manea l, 2012, can med assoc j, v184, pe191, doi 10.1503/cmaj.110829	5	52
110000	marelli s, 2021, j neurol, v268, p8, doi 10.1007/s00415-020-10056-6	1	52
115589	meyer j, 2020, int j env res pub he, v17, doi 10.3390/ijerph17186469	1	52
131457	pan a, 2020, jama-j am med assoc, v323, p1915, doi 10.1001/jama.2020.6130	3	52
177638	viner rm, 2020, lancet child adolesc, v4, p397, doi 10.1016/s2352-4642(20)30095-x	1	52
184273	williamson ej, 2020, nature, v584, p430, doi 10.1038/s41586-020-2521-4	3	52
19078	benjamini y, 1995, j r stat soc b, v57, p289, doi 10.1111/j.2517-6161.1995.tb02031.x	1	51
31118	cava ma, 2005, public health nurs, v22, p398, doi 10.1111/j.0737-1209.2005.220504.x	7	51
56479	fernandez-aranda f, 2020, eur eat disord rev, v28, p239, doi 10.1002/erv.2738	1	51
69615	guo yr, 2020, military med res, v7, doi 10.1186/s40779-020-00240-0	3	51
74617	helms j, 2020, new engl j med, v382, p2268, doi 10.1056/nejmc2008597	3	51
79969	husky mm, 2020, compr psychiat, v102, doi 10.1016/j.comppsych.2020.152191	1	51
106347	luceno-moreno l, 2020, int j env res pub he, v17, doi 10.3390/ijerph17155514	2	51
147238	rubin gj, 2009, bmj-brit med j, v339, doi 10.1136/bmj.b2651	4	51
154417	shah k, 2020, cureus, v12, doi 10.7759/cureus.7405	2	51
180228	wang xm, 2020, j med internet res, v22, doi 10.2196/22817	1	51
186859	world health organization, 2020, covid 19 weekl ep up	3	51
26168	brown sm, 2020, child abuse neglect, v110, doi 10.1016/j.chiabu.2020.104699	1	50
31580	cenat jm, 2021, psychiat res, v295, doi 10.1016/j.psychres.2020.113599	1	50
35158	cheung yt, 2008, int j geriatr psych, v23, p1231, doi 10.1002/gps.2056	1	50
77847	horowitz m, 1979, psychosom med, v41, p209, doi 10.1097/00006842-197905000-00004	2	50
101116	levis b, 2019, bmj-brit med j, v365, doi 10.1136/bmj.l1476	5	50
164153	styra r, 2008, j psychosom res, v64, p177, doi 10.1016/j.jpsychores.2007.07.015	2	50
179975	wang qq, 2021, world psychiatry, v20, p124, doi 10.1002/wps.20806	3	50
17983	beck at, 1988, j consult clin psych, v56, p893, doi 10.1037/0022-006x.56.6.893	6	49
31259	cdc covid-19 response team, 2020, mmwr-morbid mortal w, v69, p343, doi 10.15585/mmwr.mm6912e2	3	49
34138	chen hj, 2020, lancet, v395, p809, doi 10.1016/s0140-6736(20)30360-3	3	49
58760	forte g, 2020, int j env res pub he, v17, doi 10.3390/ijerph17114151	4	49
65425	goldberg, 1988, users guide gen hlth	2	49
131504	pan ky, 2021, lancet psychiat, v8, p121, doi 10.1016/s2215-0366(20)30491-0	1	49
159146	smith l, 2020, psychiat res, v291, doi 10.1016/j.psychres.2020.113138	1	49
188508	xiao cf, 2020, psychiat invest, v17, p175, doi 10.30773/pi.2020.0047	5	49
6713	al-rabiaah a, 2020, j infect public heal, v13, p687, doi 10.1016/j.jiph.2020.01.005	5	48
35207	chew qh, 2020, singap med j, v61, p350, doi 10.11622/smedj.2020046	2	48
47600	digiovanni c, 2004, biosecur bioterror, v2, p265, doi 10.1089/bsp.2004.2.265	7	48
93143	ko ch, 2006, psychiat clin neuros, v60, p397, doi 10.1111/j.1440-1819.2006.01522.x	7	48
106100	lu hz, 2020, j med virol, v92, p401, doi [10.1002/jmv.25678 10.1002/jmv.2567]	3	48
134179	peng eyc, 2010, j formos med assoc, v109, p524, doi 10.1016/s0929-6646(10)60087-3	6	48
156925	sidor a, 2020, nutrients, v12, doi 10.3390/nu12061657	1	48
168016	tennant r, 2007, health qual life out, v5, doi 10.1186/1477-7525-5-63	1	48
179411	wang cy, 2020, front psychiatry, v11, doi 10.3389/fpsyt.2020.569981	5	48
181195	webb hooper m, 2020, jama-j am med assoc, v323, p2466, doi 10.1001/jama.2020.8598	1	48
8731	alyami m, 2021, int j ment health ad, v19, p2219, doi 10.1007/s11469-020-00316-x	4	47
20000	berthelot n, 2020, acta obstet gyn scan, v99, p848, doi 10.1111/aogs.13925	6	47
26881	bueno-notivol j, 2021, int j clin hlth psyc, v21, doi 10.1016/j.ijchp.2020.07.007	1	47
73429	hawkley lc, 2010, ann behav med, v40, p218, doi 10.1007/s12160-010-9210-8	1	47
79254	huckins jf, 2020, j med internet res, v22, doi 10.2196/20185	1	47
92144	kiraly o, 2020, compr psychiat, v100, doi 10.1016/j.comppsych.2020.152180	1	47
98248	lau jtf, 2006, j infection, v53, p114, doi 10.1016/j.jinf.2005.10.019	1	47
108205	magson nr, 2021, j youth adolescence, v50, p44, doi 10.1007/s10964-020-01332-9	1	47
111743	matsuishi k, 2012, psychiat clin neuros, v66, p353, doi 10.1111/j.1440-1819.2012.02336.x	2	47
119211	moore sa, 2020, int j behav nutr phy, v17, doi 10.1186/s12966-020-00987-8	1	47
122686	naser ay, 2020, brain behav, v10, doi 10.1002/brb3.1730	2	47
132301	park js, 2018, arch psychiat nurs, v32, p2, doi 10.1016/j.apnu.2017.09.006	2	47
140028	r development core team, 2019, lang env stat comp	1	47
146549	rosseel y, 2012, j stat softw, v48, p1, doi 10.18637/jss.v048.i02	4	47
154054	serrano-ripoll mj, 2020, j affect disorders, v277, p347, doi 10.1016/j.jad.2020.08.034	2	47
167519	taylor s, 2020, depress anxiety, v37, p706, doi 10.1002/da.23071	4	47
6125	ajzen i, 1991, organ behav hum dec, v50, p179, doi 10.1016/0749-5978(91)90020-t	4	46
12465	asmundson gjg, 2020, j anxiety disord, v74, doi 10.1016/j.janxdis.2020.102271	1	46
15544	banerjee d, 2020, int j soc psychiatr, v66, p525, doi 10.1177/0020764020922269	1	46
15956	barbisch d, 2015, disaster med public, v9, p547, doi 10.1017/dmp.2015.38	7	46
17168	bates d, 2015, j stat softw, v67, p1, doi 10.18637/jss.v067.i01	1	46
30589	carver cs, 1989, j pers soc psychol, v56, p267, doi 10.1037/0022-3514.56.2.267	2	46
56458	fernandez r, 2020, int j nurs stud, v111, doi 10.1016/j.ijnurstu.2020.103637	2	46
64641	giusti em, 2020, front psychol, v11, doi 10.3389/fpsyg.2020.01684	2	46
95041	krishnamoorthy y, 2020, psychiat res, v293, doi 10.1016/j.psychres.2020.113382	2	46
98221	lau h, 2020, j travel med, v27, doi 10.1093/jtm/taaa037	3	46
141206	ranney ml, 2020, new engl j med, v382, doi 10.1056/nejmp2006141	2	46
149961	sani g, 2020, psychiat clin neuros, v74, p372, doi 10.1111/pcn.13004	3	46
157728	sinclair vg, 2004, assessment, v11, p94, doi 10.1177/1073191103258144	1	46
166071	taha s, 2014, brit j health psych, v19, p592, doi 10.1111/bjhp.12058	4	46
180636	ware je, 1996, med care, v34, p220, doi 10.1097/00005650-199603000-00003	4	46
182093	wenham c, 2020, lancet, v395, p846, doi 10.1016/s0140-6736(20)30526-2	1	46
194143	zhou p, 2020, nature, v588, pe6, doi [10.1038/s41586-020-2951-z 10.1038/s41586-020-2012-7]	3	46
28139	cabarkapa sonja, 2020, brain behav immun health, v8, p100144, doi 10.1016/j.bbih.2020.100144	2	45
49104	douglas m, 2020, bmj-brit med j, v369, doi 10.1136/bmj.m1557	1	45
49615	dsouza dd, 2020, psychiat res, v290, doi 10.1016/j.psychres.2020.113145	4	45
81762	iob e, 2020, brit j psychiat, v217, p543, doi 10.1192/bjp.2020.130	1	45
86593	jungmann sm, 2020, j anxiety disord, v73, doi 10.1016/j.janxdis.2020.102239	4	45
98255	lau jtf, 2010, bmc infect dis, v10, doi 10.1186/1471-2334-10-139	4	45
106670	lung fw, 2009, psychiat quart, v80, p107, doi 10.1007/s11126-009-9095-5	2	45
135717	phillipou a, 2020, int j eat disorder, v53, p1158, doi 10.1002/eat.23317	1	45
146719	rothe c, 2020, new engl j med, v382, p970, doi 10.1056/nejmc2001468	3	45
159745	soh hl, 2020, sleep med, v75, p315, doi 10.1016/j.sleep.2020.08.020	5	45
170048	tison gh, 2020, ann intern med, v173, p767, doi 10.7326/m20-2665	1	45
174568	vahia iv, 2020, jama-j am med assoc, v324, p2253, doi 10.1001/jama.2020.21753	1	45
192604	zhai ys, 2020, psychiat res, v288, doi 10.1016/j.psychres.2020.113003	5	45
22833	bonanno ga, 2004, am psychol, v59, p20, doi 10.1037/0003-066x.59.1.20	4	44
57571	fisher jrw, 2020, med j australia, v213, p458, doi 10.5694/mja2.50831	1	44
82170	islam ma, 2020, plos one, v15, doi 10.1371/journal.pone.0238162	1	44
99780	lee sh, 2005, gen hosp psychiat, v27, p352, doi 10.1016/j.genhosppsych.2005.04.007	2	44
135400	petzold mb, 2020, brain behav, v10, doi 10.1002/brb3.1745	1	44
179583	wang hy, 2020, plos one, v15, doi 10.1371/journal.pone.0233410	4	44
16378	baron rm, 1986, j pers soc psychol, v51, p1173, doi 10.1037/0022-3514.51.6.1173	4	43
27060	bults m, 2011, bmc public health, v11, doi [10.1186/1471-2458-11-165 10.1186/1471-2458-11-2]	4	43
72531	harris pa, 2019, j biomed inform, v95, doi 10.1016/j.jbi.2019.103208	1	43
98781	lazzerini m, 2020, lancet child adolesc, v4, pe10, doi 10.1016/s2352-4642(20)30108-5	3	43
100855	leung gm, 2005, clin infect dis, v40, p1713, doi 10.1086/429923	4	43
112003	maunder rg, 2008, can j public health, v99, p486, doi 10.1007/bf03403782	2	43
113708	mclean cp, 2011, j psychiatr res, v45, p1027, doi 10.1016/j.jpsychires.2011.03.006	1	43
136852	podsakoff pm, 2003, j appl psychol, v88, p879, doi 10.1037/0021-9010.88.5.879	4	43
138092	preacher kj, 2008, behav res methods, v40, p879, doi 10.3758/brm.40.3.879	4	43
186231	world health organization (who), cor dis covid 19 pan	3	43
193425	zhang yl, 2013, asia-pac psychiat, v5, p268, doi 10.1111/appy.12103	3	43
60254	fu wn, 2020, transl psychiat, v10, doi 10.1038/s41398-020-00913-3	1	42
65824	gomez-salgado j, 2020, int j env res pub he, v17, doi 10.3390/ijerph17113947	4	42
69555	guo q, 2020, brain behav immun, v88, p17, doi 10.1016/j.bbi.2020.05.038	3	42
84484	ji d, 2017, oncotarget, v8, p12784, doi 10.18632/oncotarget.14498	2	42
101607	li hy, 2020, int j env res pub he, v17, doi 10.3390/ijerph17113933	1	42
123860	naushad va, 2019, prehosp disaster med, v34, p632, doi 10.1017/s1049023x19004874	2	42
136092	pietrobelli a, 2020, obesity, v28, p1382, doi 10.1002/oby.22861	1	42
158032	singhal t, 2020, indian j pediatr, v87, p281, doi 10.1007/s12098-020-03263-6	3	42
175634	van lancker w, 2020, lancet public health, v5, pe243, doi 10.1016/s2468-2667(20)30084-0	1	42
183134	who, 2020, cor dis covid 19 out	2	42
188484	xiang yt, 2020, int j biol sci, v16, p1741, doi 10.7150/ijbs.45072	3	42
188573	xiao x, 2020, j affect disorders, v274, p405, doi 10.1016/j.jad.2020.05.081	2	42
192603	zhai ys, 2020, lancet psychiat, v7, pe22, doi 10.1016/s2215-0366(20)30089-4	5	42
17972	beck at, 1961, arch gen psychiat, v4, p561, doi 10.1001/archpsyc.1961.01710120031004	1	41
19087	benke c, 2020, psychiat res, v293, doi 10.1016/j.psychres.2020.113462	1	41
26643	bu f, 2020, public health, v186, p31, doi 10.1016/j.puhe.2020.06.036	1	41
34402	chen r, 2006, int j nurs stud, v43, p215, doi 10.1016/j.ijnurstu.2005.03.006	2	41
42785	dalton l, 2020, lancet child adolesc, v4, p346, doi 10.1016/s2352-4642(20)30097-3	1	41
64487	giorgi g, 2020, int j env res pub he, v17, doi 10.3390/ijerph17217857	2	41
90444	khan ah, 2020, j affect disorders, v277, p121, doi 10.1016/j.jad.2020.07.135	5	41
91727	kim y, 2018, am j infect control, v46, p781, doi 10.1016/j.ajic.2018.01.012	2	41
99316	lee eh, 2012, asian nurs res, v6, p121, doi 10.1016/j.anr.2012.08.004	1	41
127171	nwachukwu i, 2020, int j env res pub he, v17, doi 10.3390/ijerph17176366	1	41
147755	russell d, 1980, j pers soc psychol, v39, p472, doi 10.1037/0022-3514.39.3.472	1	41
156827	sibley cg, 2020, am psychol, v75, p618, doi 10.1037/amp0000662	1	41
174351	usher k, 2020, j clin nurs, v29, p2756, doi 10.1111/jocn.15290	6	41
175429	van doremalen n, 2020, new engl j med, v382, p1564, doi [10.1056/nejmc2004973 10.1101/2020.03.09.20033217]	3	41
175431	van dorn a, 2020, lancet, v395, p1243, doi 10.1016/s0140-6736(20)30893-x	1	41
187416	world health organization, who cor dis covid 19	1	41
192217	zarocostas j, 2020, lancet, v395, p676, doi 10.1016/s0140-6736(20)30461-x	3	41
193003	zhang mwb, 2017, technol health care, v25, p163, doi 10.3233/thc-161261	5	41
194899	zou lr, 2020, new engl j med, v382, p1177, doi 10.1056/nejmc2001737	3	41
38056	cohen jw., 1988, stat power anal beha, v2	1	40
44094	de bruin wb, 2021, j gerontol b-psychol, v76, pe24, doi 10.1093/geronb/gbaa074	1	40
72397	harper ca., 2020, int j ment health ad, doi [10.1007/s11469-020-00281-5 10.1007/s11469-020-00281-5]	4	40
73848	he xy., 2010, shanghai arch psychi, v22, p200, doi [10.3969/j.issn.1002-0829.2010.04.002 10.3969/j.issn.1002-0829.2010.04.002]	3	40
77067	hollander je, 2020, new engl j med, v382, p1679, doi 10.1056/nejmp2003539	3	40
92783	kline rb., 2016, principles practice	4	40
129663	orben a, 2020, lancet child adolesc, v4, p634, doi 10.1016/s2352-4642(20)30186-3	1	40
130686	ozamiz-etxebarria n, 2020, front psychol, v11, doi 10.3389/fpsyg.2020.01491	1	40
137066	pollard ms, 2020, jama netw open, v3, doi 10.1001/jamanetworkopen.2020.22942	1	40
176336	varshney m, 2020, plos one, v15, doi 10.1371/journal.pone.0233874	4	40
179394	wang cj, 2020, jama-j am med assoc, v323, p1341, doi 10.1001/jama.2020.3151	3	40
184467	wilson jm, 2020, j occup environ med, v62, p686, doi 10.1097/jom.0000000000001962	1	40
187965	wu kk, 2005, emerg infect dis, v11, p1297, doi 10.3201/eid1108.041083	3	40
188112	wu wz, 2020, j med virol, v92, p1962, doi 10.1002/jmv.25914	2	40
194089	zhou jy, 2020, am j psychiat, v177, p574, doi 10.1176/appi.ajp.2020.20030304	1	40
33079	chan sms, 2006, int j geriatr psych, v21, p113, doi 10.1002/gps.1432	1	39
36618	chua se, 2004, can j psychiat, v49, p385, doi 10.1177/070674370404900607	3	39
58763	forte g, 2020, j clin med, v9, doi 10.3390/jcm9061802	4	39
65383	goldberg dp, 1979, psychol med, v9, p139, doi 10.1017/s0033291700021644	2	39
71010	hall rcw, 2008, gen hosp psychiat, v30, p446, doi 10.1016/j.genhosppsych.2008.05.003	7	39
92339	kissler sm, 2020, science, v368, p860, doi 10.1126/science.abb5793	3	39
102472	liang yj, 2020, j psychosom res, v133, doi 10.1016/j.jpsychores.2020.110102	2	39
102533	liao qy, 2014, bmc infect dis, v14, doi 10.1186/1471-2334-14-169	4	39
103043	lin cy, 2007, emerg med j, v24, p12, doi 10.1136/emj.2006.035089	2	39
106222	lu yc, 2006, psychother psychosom, v75, p370, doi 10.1159/000095443	2	39
114943	meng l, 2020, j dent res, v99, p481, doi 10.1177/0022034520914246	2	39
124514	neto mlr, 2020, psychiat res, v288, doi 10.1016/j.psychres.2020.112972	2	39
133404	paules ci, 2020, jama-j am med assoc, v323, p707, doi 10.1001/jama.2020.0757	2	39
143746	richardson s, 2020, jama-j am med assoc, v323, p2052, doi 10.1001/jama.2020.6775	3	39
172472	twenge jm, 2020, depress anxiety, v37, p954, doi 10.1002/da.23077	1	39
174350	usher k, 2020, int j ment health nu, v29, p549, doi 10.1111/inm.12735	1	39
175770	van rheenen te, 2020, j affect disorders, v275, p69, doi 10.1016/j.jad.2020.06.037	1	39
177887	vizheh m, 2020, j diabetes metab dis, v19, p1967, doi 10.1007/s40200-020-00643-9	2	39
179412	wang cy, 2020, front psychol, v11, doi 10.3389/fpsyg.2020.01168	1	39
179565	wang hl, 2020, lancet, v395, p1190, doi 10.1016/s0140-6736(20)30755-8	3	39
187953	wu jt, 2020, lancet, v395, p689, doi 10.1016/s0140-6736(20)30260-9	3	39
188202	wu ys, 2020, brain behav immun, v87, p18, doi 10.1016/j.bbi.2020.03.031	3	39
188459	xiang m, 2020, prog cardiovasc dis, v63, p531, doi 10.1016/j.pcad.2020.04.013	1	39
189499	yancy cw, 2020, jama-j am med assoc, v323, p1891, doi 10.1001/jama.2020.6548	3	39
192077	zanardo v, 2020, int j gynecol obstet, v150, p184, doi 10.1002/ijgo.13249	6	39
194347	zhu jh, 2020, front psychiatry, v11, doi 10.3389/fpsyt.2020.00386	2	39
5003	adhikari sp, 2020, infect dis poverty, v9, doi 10.1186/s40249-020-00646-x	3	38
5653	ahmad ar, 2020, j med internet res, v22, doi 10.2196/19556	4	38
9304	american psychiatric association, 2013, diagnostic stat manu	1	38
21408	bjelland i, 2002, j psychosom res, v52, p69, doi 10.1016/s0022-3999(01)00296-3	3	38
44238	de girolamo g, 2020, jama psychiat, v77, p974, doi 10.1001/jamapsychiatry.2020.1276	3	38
44345	de kock jh, 2021, bmc public health, v21, doi 10.1186/s12889-020-10070-3	2	38
52403	elo s, 2008, j adv nurs, v62, p107, doi 10.1111/j.1365-2648.2007.04569.x	2	38
72392	harper a, 1998, psychol med, v28, p551, doi 10.1017/s0033291798006667	3	38
76461	hobfoll se, 1989, am psychol, v44, p513, doi 10.1037/0003-066x.44.3.513	2	38
77282	holt-lunstad j, 2010, plos med, v7, doi 10.1371/journal.pmed.1000316	1	38
83192	jakovljevic m, 2020, psychiat danub, v32, p6, doi 10.24869/psyd.2020.6	2	38
94623	kozloff n, 2020, schizophrenia bull, v46, p752, doi 10.1093/schbul/sbaa051	3	38
104446	liu x, 2020, infect dis poverty, v9, doi 10.1186/s40249-020-00678-3	4	38
109160	mamun ma, 2020, brain behav immun, v87, p163, doi 10.1016/j.bbi.2020.05.028	4	38
119703	moriguchi t, 2020, int j infect dis, v94, p55, doi 10.1016/j.ijid.2020.03.062	3	38
125116	nguyen lh, 2020, lancet public health, v5, pe475, doi 10.1016/s2468-2667(20)30164-x	2	38
131170	pakpour a.h., 2020, j concurr disord, v2, p58, doi 10.1177/2333721420966081	4	38
134224	peng x, 2020, int j oral sci, v12, doi 10.1038/s41368-020-0075-9	2	38
149202	salkovskis pm, 2002, psychol med, v32, p843, doi 10.1017/s0033291702005822	4	38
150934	savitsky b, 2020, nurse educ pract, v46, doi 10.1016/j.nepr.2020.102809	5	38
167934	temsah mh, 2020, j infect public heal, v13, p877, doi [10.1016/j.ijph.2020.05.021 10.1016/j.jiph.2020.05.021]	2	38
170550	tong x, 2016, epilepsy res, v120, p31, doi 10.1016/j.eplepsyres.2015.11.019	3	38
176982	verity r, 2020, lancet infect dis, v20, p669, doi 10.1016/s1473-3099(20)30243-7	3	38
180340	wang yc, 2020, proceedings of international conference on high performance computing in asia-pacific region (hpc asia 2021), p1, doi 10.1145/3432261.3432262	4	38
193112	zhang sx, 2020, brain behav immun, v87, p144, doi 10.1016/j.bbi.2020.05.010	2	38
6993	albert pr, 2015, j psychiatr neurosci, v40, p219, doi 10.1503/jpn.150205	2	37
14028	babore a, 2020, psychiat res, v293, doi 10.1016/j.psychres.2020.113366	2	37
43876	dawson dl, 2020, j context behav sci, v17, p126, doi 10.1016/j.jcbs.2020.07.010	1	37
52555	emanuel ej, 2020, new engl j med, v382, p2049, doi 10.1056/nejmsb2005114	3	37
67469	grasselli g, 2020, jama-j am med assoc, v323, p1545, doi 10.1001/jama.2020.4031	3	37
91088	killgore wds, 2020, psychiat res, v291, doi 10.1016/j.psychres.2020.113216	1	37
108693	mak iwc, 2010, gen hosp psychiat, v32, p590, doi 10.1016/j.genhosppsych.2010.07.007	3	37
110465	marroquin b, 2020, psychiat res, v293, doi 10.1016/j.psychres.2020.113419	1	37
111219	maslach c, 2001, annu rev psychol, v52, p397, doi 10.1146/annurev.psych.52.1.397	2	37
124066	nearchou f, 2020, int j env res pub he, v17, doi 10.3390/ijerph17228479	1	37
127126	nussbaumer-streit b, 2020, cochrane db syst rev, doi 10.1002/14651858.cd013574	1	37
129557	oosterhoff b, 2020, j adolescent health, v67, p179, doi 10.1016/j.jadohealth.2020.05.004	1	37
140810	ramaci t, 2020, sustainability-basel, v12, doi 10.3390/su12093834	2	37
147241	rubin gj, 2010, health technol asses, v14, p183, doi 10.3310/hta14340-03	7	37
148081	ryff cd, 1995, j pers soc psychol, v69, p719, doi 10.1037/0022-3514.57.6.1069	1	37
156746	shultz jm, 2016, curr psychiat rep, v18, doi 10.1007/s11920-016-0741-y	4	37
177658	vinkers ch, 2020, eur neuropsychopharm, v35, p12, doi 10.1016/j.euroneuro.2020.05.003	4	37
187853	wu cm, 2020, jama intern med, v180, p934, doi 10.1001/jamainternmed.2020.0994	3	37
187883	wu f, 2020, nature, v579, p265, doi 10.1038/s41586-020-2008-3	3	37
192871	zhang js, 2020, asian j psychiatr, v51, doi 10.1016/j.ajp.2020.102077	1	37
194388	zhu s, 2020, brain behav immun, v87, p56, doi 10.1016/j.bbi.2020.04.045	7	37
18176	bedford j, 2020, lancet, v395, p1015, doi 10.1016/s0140-6736(20)30673-5	3	36
27702	bush k, 1998, arch intern med, v158, p1789, doi 10.1001/archinte.158.16.1789	1	36
28963	campbell m., 2020, forensic sci int rep, v2, doi [10.1016/j. fsir.2020.100089., doi 10.1016/j.fsir.2020.100089 10.1016/j.fsir.2020.100089]	1	36
33310	chang jinghui, 2020, nan fang yi ke da xue xue bao, v40, p171, doi 10.12122/j.issn.1673-4254.2020.02.06	5	36
36562	chu dk, 2020, lancet, v395, p1973, doi 10.1016/s0140-6736(20)31142-9	3	36
47147	di tella m, 2020, j eval clin pract, v26, p1583, doi 10.1111/jep.13444	2	36
63564	ghebreyesus t., 2020, who director gen ope	3	36
79113	huang y, 2020, asian j psychiatr, v51, doi 10.1016/j.ajp.2020.102052	1	36
79245	hubley s, 2016, world j psychiatr, v6, p269, doi 10.5498/wjp.v6.i2.269	3	36
96667	labrague lj, 2021, j nurs manage, v29, p395, doi 10.1111/jonm.13168	2	36
98703	lazarus jv, 2021, nat med, v27, p225, doi 10.1038/s41591-020-1124-9	4	36
108154	magnavita n, 2020, int j env res pub he, v17, doi 10.3390/ijerph17145218	2	36
141047	ran ly, 2020, soc sci med, v262, doi 10.1016/j.socscimed.2020.113261	1	36
141674	ravens-sieberer u, 2021, eur child adoles psy, doi 10.1007/s00787-021-01726-5	1	36
180441	wang zh, 2020, j affect disorders, v275, p188, doi 10.1016/j.jad.2020.06.034	1	36
180822	wasserman im, 1992, suicide life-threat, v22, p240	1	36
183640	wiersinga wj, 2020, jama-j am med assoc, v324, p782, doi 10.1001/jama.2020.12839	3	36
190319	ye z, 2020, appl psychol-hlth we, v12, p1074, doi 10.1111/aphw.12211	1	36
194445	zhu yh, 2020, neurosci bull, v36, p299, doi 10.1007/s12264-020-00476-9	3	36
9471	amerio a, 2020, int j env res pub he, v17, doi 10.3390/ijerph17165973	1	35
9475	amerio andrea, 2020, acta biomed, v91, p83, doi 10.23750/abm.v91i2.9619	2	35
12976	auerbach rp, 2018, j abnorm psychol, v127, p623, doi 10.1037/abn0000362	1	35
51895	el-hage w, 2020, encephale, v46, ps73, doi [10.1016/j.encep.2020.014.008 10.1016/j.encep.2020.04.008]	2	35
52107	elhai jd, 2020, j affect disorders, v274, p576, doi 10.1016/j.jad.2020.05.080	4	35
62100	garg s, 2020, mmwr-morbid mortal w, v69, p458, doi 10.15585/mmwr.mm6915e3	3	35
77018	holingue c, 2020, prev med, v139, doi 10.1016/j.ypmed.2020.106231	1	35
79004	huang l., 2020, emotional responses, doi [10.1101/2020.03.05.20031898 10.1101/2020.03.05.20031898]	2	35
82195	islam ms, 2020, j affect disorders, v276, p30, doi 10.1016/j.jad.2020.06.049	4	35
89241	kecojevic a, 2020, plos one, v15, doi 10.1371/journal.pone.0239696	1	35
101525	li g, 2020, covid 19 wuhan immed, doi [10.1101/2020.0220.20025338, doi 10.1101/2020.02.20.20025338 10.1101/2020.02.20.20025338]	2	35
120813	mukhtar s, 2020, int j soc psychiatr, v66, p512, doi 10.1177/0020764020925835	1	35
129876	orgiles m, 2020, front psychol, v11, doi 10.3389/fpsyg.2020.579038	1	35
138049	prati g, 2021, psychol med, v51, p201, doi 10.1017/s0033291721000015	1	35
140178	racine n, 2020, psychiat res, v292, doi 10.1016/j.psychres.2020.113307	1	35
144277	ripp j, 2020, acad med, v95, p1136, doi 10.1097/acm.0000000000003414	2	35
144825	robertson e, 2004, can j psychiat, v49, p403	7	35
147752	russell bs, 2020, child psychiat hum d, v51, p671, doi 10.1007/s10578-020-01037-x	1	35
148296	saccone g, 2020, am j obstet gynecol, v223, p293, doi 10.1016/j.ajog.2020.05.003	6	35
151468	scheier mf, 1994, j pers soc psychol, v67, p1063, doi 10.1037/0022-3514.67.6.1063	1	35
155771	sher l, 2020, sleep med, v70, p124, doi 10.1016/j.sleep.2020.04.019	1	35
165022	sundarasen s, 2020, int j env res pub he, v17, doi 10.3390/ijerph17176206	5	35
166790	tang sq, 2021, j affect disorders, v279, p353, doi 10.1016/j.jad.2020.10.016	1	35
29458	cao jy, 2020, psychother psychosom, v89, p252, doi 10.1159/000507453	2	34
34040	chen cs, 2005, psychiat serv, v56, p76, doi 10.1176/appi.ps.56.1.76	2	34
34088	chen fp, 2020, brain behav immun, v88, p36, doi 10.1016/j.bbi.2020.05.061	1	34
38446	colizzi m, 2020, brain sci, v10, doi 10.3390/brainsci10060341	1	34
39625	corbett ga, 2020, eur j obstet gyn r b, v249, p96, doi 10.1016/j.ejogrb.2020.04.022	6	34
46508	desclaux a, 2017, soc sci med, v178, p38, doi 10.1016/j.socscimed.2017.02.009	7	34
52349	ellis we, 2020, can j behav sci, v52, p177, doi 10.1037/cbs0000215	1	34
58336	folstein mf, 1975, j psychiat res, v12, p189, doi 10.1016/0022-3956(75)90026-6	3	34
69503	guo j, 2020, int j env res pub he, v17, doi 10.3390/ijerph17113857	1	34
78125	hou ty, 2020, plos one, v15, doi 10.1371/journal.pone.0233831	2	34
86073	jordan re, 2020, bmj-brit med j, v368, doi 10.1136/bmj.m1198	1	34
87753	kannampallil tg, 2020, plos one, v15, doi 10.1371/journal.pone.0237301	2	34
93911	kontoangelos k, 2020, psychiat invest, v17, p491, doi 10.30773/pi.2020.0161	3	34
101353	lewnard ja, 2020, lancet infect dis, v20, p631, doi 10.1016/s1473-3099(20)30190-0	3	34
102244	li yc, 2021, psychol med, v51, p1952, doi 10.1017/s0033291720001555	5	34
114934	meng h, 2020, psychiat res, v289, doi 10.1016/j.psychres.2020.112983	4	34
126660	norris fh, 2002, psychiatry, v65, p207, doi 10.1521/psyc.65.3.207.20173	4	34
137827	power k., 2020, sustainability: science, practice & policy, v17, p67, doi 10.1080/15487733.2020.1776561	1	34
143093	rettie h, 2021, am psychol, v76, p427, doi 10.1037/amp0000710	1	34
144914	robinson e, 2021, appetite, v156, doi 10.1016/j.appet.2020.104853	1	34
145279	rodriguez lm, 2020, addict behav, v110, doi 10.1016/j.addbeh.2020.106532	1	34
147627	rundle ag, 2020, obesity, v28, p1008, doi 10.1002/oby.22813	1	34
150590	sasangohar f, 2020, anesth analg, v131, p106, doi 10.1213/ane.0000000000004866	2	34
153928	sepulveda-loyola w, 2020, j nutr health aging, v24, p938, doi [10.1007/s12603-020-1469-2 10.1007/s12603-020-1500-7]	1	34
154311	shacham m, 2020, int j env res pub he, v17, doi 10.3390/ijerph17082900	2	34
160245	song xy, 2020, brain behav immun, v88, p60, doi 10.1016/j.bbi.2020.06.002	2	34
171065	tran bx, 2020, int j env res pub he, v17, doi 10.3390/ijerph17114095	3	34
174879	valtorta nk, 2016, heart, v102, p1009, doi 10.1136/heartjnl-2015-308790	1	34
177017	verma s, 2020, int j soc psychiatr, v66, p756, doi 10.1177/0020764020934508	1	34
5791	ahmed ma, 2020, int j env res pub he, v17, doi 10.3390/ijerph17082821	2	33
22187	bo h-x., 2020, psychol med, v50, p1, doi [10.1017/s0033291720000999, doi 10.1017/s0033291720000999]	3	33
27690	buselli r, 2020, int j env res pub he, v17, doi 10.3390/ijerph17176180	2	33
28384	cai wp, 2020, asian j psychiatr, v51, doi 10.1016/j.ajp.2020.102111	2	33
31678	center for disease controle and prevention, 2020, coronavirus dis 2019	3	33
38005	cohen j, 1992, psychol bull, v112, p155, doi 10.1037/0033-2909.112.1.155	1	33
62356	gassman-pines a, 2020, pediatrics, v146, doi 10.1542/peds.2020-007294	1	33
70207	hacimusalar y, 2020, j psychiatr res, v129, p181, doi 10.1016/j.jpsychires.2020.07.024	2	33
98239	lau jtf, 2003, j epidemiol commun h, v57, p864, doi 10.1136/jech.57.11.864	4	33
98244	lau jtf, 2005, emerg infect dis, v11, p417	4	33
142378	rehm j, 2020, drug alcohol rev, v39, p301, doi 10.1111/dar.13074	1	33
145178	rodgers rf, 2020, int j eat disorder, v53, p1166, doi 10.1002/eat.23318	1	33
149014	salari n, 2020, globalization health, v16, doi 10.1186/s12992-020-00620-0	6	33
154529	shahid z, 2020, j am geriatr soc, v68, p926, doi 10.1111/jgs.16472	3	33
164872	sun lc, 2020, ieee c evol computat	4	33
168431	thapa sb, 2020, acta obstet gyn scan, v99, p817, doi 10.1111/aogs.13894	6	33
178111	volkow nd, 2020, ann intern med, v173, p61, doi 10.7326/m20-1212	1	33
180415	wang yy, 2020, transl psychiat, v10, doi 10.1038/s41398-020-00950-y	3	33
190624	yildirim m, 2020, int j ment health ad, doi 10.1007/s11469-020-00424-8	4	33
7044	albott cs, 2020, anesth analg, v131, p43, doi 10.1213/ane.0000000000004912	2	32
14916	bakioglu f, 2021, int j ment health ad, v19, p2369, doi 10.1007/s11469-020-00331-y	4	32
22617	bojdani e, 2020, psychiat res, v289, doi 10.1016/j.psychres.2020.113069	3	32
23620	bottesi g, 2015, compr psychiat, v60, p170, doi 10.1016/j.comppsych.2015.04.005	1	32
29021	campion j, 2020, lancet psychiat, v7, p657, doi 10.1016/s2215-0366(20)30240-6	1	32
34646	chen y, 2020, psychiat res, v288, doi 10.1016/j.psychres.2020.113005	2	32
42608	dai y., 2020, psychol impact coron, doi [10.1101/2020.03.03.20030874, doi 10.1101/2020.03.03.20030874]	2	32
42833	daly michael, 2020, psychol med, p1, doi 10.1017/s0033291720004432	1	32
43516	davide p, 2020, psychiat res, v291, doi 10.1016/j.psychres.2020.113213	1	32
47124	di renzo l, 2020, j transl med, v18, doi 10.1186/s12967-020-02594-4	1	32
47125	di renzo l, 2020, nutrients, v12, doi 10.3390/nu12072152	1	32
75434	hessami k, 2020, j matern-fetal neo m, doi 10.1080/14767058.2020.1843155	6	32
78217	house js, 1988, science, v241, p540, doi 10.1037/0003-066x.59.8.676	1	32
96406	kwok ko, 2020, emerg infect dis, v26, p1575, doi 10.3201/eid2607.200500	4	32
131996	pappas g, 2009, clin microbiol infec, v15, p743, doi 10.1111/j.1469-0691.2009.02947.x	4	32
135834	phua dh, 2005, acad emerg med, v12, p322, doi 10.1197/j.aem.2004.11.015	2	32
142388	rehman u, 2021, community ment hlt j, v57, p42, doi 10.1007/s10597-020-00664-x	4	32
155637	shen x, 2020, crit care, v24, doi 10.1186/s13054-020-02926-2	2	32
158722	slovic p, 1987, science, v236, p280, doi 10.1126/science.3563507	4	32
158926	smith b, 2020, public health res pr, v30, doi 10.17061/phrp3022008	1	32
166647	tanaka t, 2021, nat hum behav, v5, p229, doi 10.1038/s41562-020-01042-z	1	32
180346	wang yg, 2011, gen hosp psychiat, v33, p75, doi 10.1016/j.genhosppsych.2010.11.001	7	32
187738	wright kp, 2020, curr biol, v30, pr797, doi 10.1016/j.cub.2020.06.022	1	32
187964	wu kk, 2003, soc psych psych epid, v38, p94, doi 10.1007/s00127-003-0611-x	3	32
194459	zhu z, 2020, eclinicalmedicine, v24, doi 10.1016/j.eclinm.2020.100443	2	32
8650	alvaro pk, 2013, sleep, v36, p1059, doi 10.5665/sleep.2810	1	31
14588	baig am, 2020, acs chem neurosci, v11, p995, doi 10.1021/acschemneuro.0c00122	3	31
18910	bendau a, 2021, eur arch psy clin n, v271, p283, doi 10.1007/s00406-020-01171-6	4	31
20566	bhuiyan akmi, 2021, int j ment health ad, v19, p2110, doi 10.1007/s11469-020-00307-y	4	31
21886	blendon rj, 2004, clin infect dis, v38, p925, doi 10.1086/382355	7	31
48252	docherty ab, 2020, bmj-brit med j, v369, doi 10.1136/bmj.m1985	3	31
62820	geldsetzer p, 2020, j med internet res, v22, doi 10.2196/18790	4	31
66199	goodman r, 1997, j child psychol psyc, v38, p581, doi 10.1111/j.1469-7610.1997.tb01545.x	1	31
70942	hall g, 2021, prog cardiovasc dis, v64, p108, doi [10.1016/j.pcad.2020.04.005 10.1007/978-3-030-26418-5_1]	1	31
71423	hammami a, 2020, manag sport leis, doi 10.1080/23750472.2020.1757494	1	31
77240	holshue ml, 2020, new engl j med, v382, p929, doi 10.1056/nejmoa2001191	3	31
84902	jin yh, 2020, military med res, v7, doi 10.1186/s40779-020-0233-6	2	31
93245	kocalevent rd, 2013, gen hosp psychiat, v35, p551, doi 10.1016/j.genhosppsych.2013.04.006	5	31
104557	liu y, 2020, j travel med, v27, doi [10.1093/jtm/taaa021 10.1080/01621459.2020.1831926]	3	31
109177	mamun ma, 2021, j affect disorders, v279, p462, doi 10.1016/j.jad.2020.10.036	4	31
124434	neria y, 2008, psychol med, v38, p467, doi 10.1017/s0033291707001353	5	31
144913	robinson e, 2020, psychol med, doi [10.1017/s0033291720004432, doi 10.1017/s0033291720004432]	1	31
159026	smith gd, 2020, j clin nurs, v29, p1425, doi 10.1111/jocn.15231	2	31
160982	spielberger c, 1983, manual state trait a	6	31
164974	sun y, 2020, am j addiction, v29, p268, doi 10.1111/ajad.13066	1	31
171712	tsamakis k, 2020, exp ther med, v19, p3451, doi 10.3892/etm.2020.8646	2	31
176241	vardavas ci, 2020, tob induc dis, v18, doi 10.18332/tid/119324	3	31
176773	venkatesh a, 2020, bmj-brit med j, v369, doi 10.1136/bmj.m1379	3	31
179422	wang cy, 2021, plos one, v16, doi 10.1371/journal.pone.0246824	5	31
180367	wang yl, 2020, plos one, v15, doi 10.1371/journal.pone.0244630	1	31
184295	williamson v, 2020, occup med-oxford, v70, p317, doi 10.1093/occmed/kqaa052	2	31
184758	winter t, 2020, int j ment health ad, doi 10.1007/s11469-020-00342-9	4	31
189654	yang j, 2020, int j infect dis, v94, p91, doi 10.1016/j.ijid.2020.03.017	3	31
9754	an y, 2020, j affect disorders, v276, p312, doi 10.1016/j.jad.2020.06.047	2	30
14389	bagcchi s, 2020, lancet infect dis, v20, p782, doi 10.1016/s1473-3099(20)30498-9	2	30
20269	beutel me, 2017, bmc psychiatry, v17, doi 10.1186/s12888-017-1262-x	1	30
23889	bovin mj, 2016, psychol assessment, v28, p1379, doi 10.1037/pas0000254	3	30
28246	cacioppo jt, 2006, psychol aging, v21, p140, doi 10.1037/0882-7974.21.1.140	1	30
28252	cacioppo jt, 2010, psychol aging, v25, p453, doi 10.1037/a0017216	1	30
33928	chekroud sr, 2018, lancet psychiat, v5, p739, doi 10.1016/s2215-0366(18)30227-x	1	30
34797	cheng c, 2005, j pers, v73, p261, doi 10.1111/j.1467-6494.2004.00310.x	4	30
39385	cooke je, 2020, psychiat res, v292, doi 10.1016/j.psychres.2020.113347	1	30
40040	cosic k, 2020, psychiat danub, v32, p25, doi 10.24869/psyd.2020.25	3	30
52370	ellul ma, 2020, lancet neurol, v19, p767, doi 10.1016/s1474-4422(20)30221-0	3	30
60633	furukawa ta, 2003, psychol med, v33, p357, doi 10.1017/s0033291702006700	1	30
60634	furukawa ta, 2008, int j meth psych res, v17, p152, doi 10.1002/mpr.257	1	30
77153	holman ea, 2020, sci adv, v6, doi 10.1126/sciadv.abd5390	1	30
95756	kumar a, 2021, j ment health, v30, p1, doi 10.1080/09638237.2020.1757052	1	30
99071	lechner wv, 2020, addict behav, v110, doi 10.1016/j.addbeh.2020.106527	1	30
112396	mazza m, 2020, psychiat res, v289, doi 10.1016/j.psychres.2020.113046	1	30
116482	millett ga, 2020, ann epidemiol, v47, p37, doi 10.1016/j.annepidem.2020.05.003	3	30
127297	o'brien bc, 2014, acad med, v89, p1245, doi 10.1097/acm.0000000000000388	2	30
135646	phelan al, 2020, jama-j am med assoc, v323, p709, doi 10.1001/jama.2020.1097	3	30
140512	rahman ma, 2020, globalization health, v16, doi 10.1186/s12992-020-00624-w	4	30
151166	scarmozzino f, 2020, foods, v9, doi 10.3390/foods9050675	1	30
155789	shereen ma, 2020, j adv res, v24, p91, doi 10.1016/j.jare.2020.03.005	3	30
162478	steer, 1996, beck depression inve	6	30
167701	tedeschi rg, 1996, j trauma stress, v9, p455, doi 10.1002/jts.2490090305	2	30
169532	thoresen s, 2010, soc psych psych epid, v45, p405, doi 10.1007/s00127-009-0073-x	6	30
171664	tsai j, 2020, lancet public health, v5, pe186, doi 10.1016/s2468-2667(20)30053-0	3	30
182264	west cp, 2018, j intern med, v283, p516, doi 10.1111/joim.12752	2	30
183802	wilder-smith a, 2020, lancet infect dis, v20, pe102, doi 10.1016/s1473-3099(20)30129-8	3	30
187421	world health organization, who dir gen op rem m	4	30
11574	aristovnik a, 2020, sustainability-basel, v12, doi 10.3390/su12208438	1	29
17490	baumeister rf, 1995, psychol bull, v117, p497, doi 10.1037/0033-2909.117.3.497	1	29
19251	bentler pm, 1990, psychol bull, v107, p238, doi 10.1037/0033-2909.107.2.238	4	29
22843	bonanno ga, 2008, health psychol, v27, p659, doi 10.1037/0278-6133.27.5.659	4	29
24251	bradbury-jones c, 2020, j clin nurs, v29, p2047, doi 10.1111/jocn.15296	1	29
26344	brug j, 2004, emerg infect dis, v10, p1486, doi 10.3201/eid1008.040283	4	29
30564	carvalho pmd, 2020, psychiat res, v286, doi 10.1016/j.psychres.2020.112902	3	29
42822	daly m, 2021, j psychiatr res, v136, p603, doi 10.1016/j.jpsychires.2020.10.035	1	29
44545	de miranda dm, 2020, int j disast risk re, v51, doi 10.1016/j.ijdrr.2020.101845	1	29
46825	dewey c, 2020, ann intern med, v172, p752, doi 10.7326/m20-1033	2	29
57820	flaxman s, 2020, nature, v584, p257, doi 10.1038/s41586-020-2405-7	1	29
58419	fontanesi l, 2020, psychol trauma-us, v12, ps79, doi 10.1037/tra0000672	1	29
67343	graneheim uh, 2004, nurs educ today, v24, p105, doi 10.1016/j.nedt.2003.10.001	2	29
77016	holingue c, 2020, am j public health, v110, p1628, doi 10.2105/ajph.2020.305857	1	29
79015	huang ls, 2020, crit care, v24, doi 10.1186/s13054-020-2841-7	2	29
79139	huang ye, 2021, psychol health med, v26, p23, doi 10.1080/13548506.2020.1754438	2	29
80213	hwang tj, 2020, int psychogeriatr, v32, p1217, doi 10.1017/s1041610220000988	1	29
84557	jia r, 2020, bmj open, v10, doi 10.1136/bmjopen-2020-040620	1	29
91658	kim sw, 2020, brain behav immun, v87, p4, doi 10.1016/j.bbi.2020.03.025	3	29
91924	king dl, 2020, j behav addict, v9, p184, doi 10.1556/2006.2020.00016	1	29
99816	lee sw, 2020, lancet psychiat, v7, p1025, doi 10.1016/s2215-0366(20)30421-1	3	29
104177	liu k, 2020, j infection, v80, pe14, doi 10.1016/j.jinf.2020.03.005	3	29
111673	matias t, 2020, j health psychol, v25, p871, doi 10.1177/1359105320925149	1	29
111771	matsuo t, 2020, jama netw open, v3, doi 10.1001/jamanetworkopen.2020.17271	2	29
114443	mehta puja, 2020, lancet, v395, p1033, doi 10.1016/s0140-6736(20)30628-0	3	29
121793	muthen lk, 1998, mplus users guide, v7	1	29
137082	pollock a, 2020, cochrane db syst rev, doi 10.1002/14651858.cd013779	2	29
146144	rose s, 2020, jama-j am med assoc, v323, p2131, doi 10.1001/jama.2020.5227	5	29
149186	salk rh, 2017, psychol bull, v143, p783, doi 10.1037/bul0000102	1	29
156622	shreffler j, 2020, west j emerg med, v21, p1059, doi 10.5811/westjem.2020.7.48684	2	29
156721	shuja kh, 2020, psychiat danub, v32, p32, doi 10.24869/psyd.2020.32	2	29
166054	taghrir mh, 2020, arch iran med, v23, p249, doi [10.34172/aim.2020.06 abstract view: 10.34172/aim.2020.06]	4	29
183094	who, 2020, 206 who	3	29
184859	wise t, 2020, roy soc open sci, v7, doi 10.1098/rsos.200742	4	29
191583	yuan s, 2020, med sci monitor, v26, doi 10.12659/msm.923767	2	29
191832	zacher h, 2021, am psychol, v76, p50, doi 10.1037/amp0000702	1	29
3885	abd-alrazaq a, 2020, j med internet res, v22, doi 10.2196/19016	4	28
8274	alonzi s, 2020, psychol trauma-us, v12, ps236, doi 10.1037/tra0000840	1	28
10336	andrews g, 2001, aust nz j publ heal, v25, p494, doi 10.1111/j.1467-842x.2001.tb00310.x	1	28
25973	brown e, 2020, schizophr res, v222, p79, doi 10.1016/j.schres.2020.05.005	3	28
33608	charlson me, 1987, j chron dis, v40, p373, doi 10.1016/0021-9681(87)90171-8	3	28
35892	chodkiewicz j, 2020, int j env res pub he, v17, doi 10.3390/ijerph17134677	1	28
45044	debowska agata, 2020, psychol med, p1, doi 10.1017/s003329172000392x	1	28
53778	eubank s, 2020, b math biol, v82, doi 10.1007/s11538-020-00726-x	1	28
64955	glowacz f, 2020, psychiat res, v293, doi 10.1016/j.psychres.2020.113486	1	28
74114	heath c, 2020, anaesthesia, v75, p1364, doi 10.1111/anae.15180	2	28
75969	hilty dm, 2013, telemed e-health, v19, p444, doi 10.1089/tmj.2013.0075	3	28
79934	husain sf, 2020, sci rep-uk, v10, doi 10.1038/s41598-020-66784-2	5	28
83629	janz nk, 1984, health educ quart, v11, p1, doi 10.1177/109019818401100101	4	28
104114	liu j, 2020, front psychiatry, v11, doi 10.3389/fpsyt.2020.00459	5	28
113471	mcintyre rs, 2020, psychiat res, v290, doi 10.1016/j.psychres.2020.113104	1	28
113835	mcmichael tm, 2020, new engl j med, v382, p2005, doi 10.1056/nejmoa2005412	3	28
115584	meyer ih, 2003, psychol bull, v129, p674, doi 10.1037/0033-2909.129.5.674	1	28
122761	nasreddine zs, 2005, j am geriatr soc, v53, p695, doi 10.1111/j.1532-5415.2005.53221.x	3	28
125102	nguyen ht, 2020, int j env res pub he, v17, doi 10.3390/ijerph17114164	4	28
135403	petzold mb, 2020, nervenarzt, v91, p417, doi 10.1007/s00115-020-00905-0	2	28
141060	rana w, 2020, asian j psychiatr, v51, doi 10.1016/j.ajp.2020.102080	2	28
145377	rodriguez-rey r, 2020, psychol trauma-us, v12, p550, doi 10.1037/tra0000943	1	28
145567	rogers rw, 1975, j psychol, v91, p93, doi 10.1080/00223980.1975.9915803	4	28
150070	santarone k, 2020, am j emerg med, v38, p1530, doi 10.1016/j.ajem.2020.04.030	2	28
150373	sareen j, 2013, depress anxiety, v30, p321, doi 10.1002/da.22077	4	28
151671	schimmenti a, 2020, clin neuropsychiatr, v17, p41, doi 10.36131/cn20200202	4	28
152094	schnurr p., 2013, ptsd checklist dsm 5	3	28
161295	spss, 2015, ibm spss stat window	1	28
162894	steptoe a, 2013, p natl acad sci usa, v110, p5797, doi 10.1073/pnas.1219686110	1	28
167023	taquet m, 2021, lancet psychiat, v8, p416, doi 10.1016/s2215-0366(21)00084-5	3	28
176039	vanderbruggen n, 2020, eur addict res, v26, p309, doi 10.1159/000510822	1	28
177370	vieta e, 2020, rev psiquiatr salud, v13, p105, doi 10.1016/j.rpsm.2020.04.004	3	28
180117	wang we, 2020, j med virol, v92, p441, doi 10.1002/jmv.25689	3	28
8488	altemus m, 2014, front neuroendocrin, v35, p320, doi 10.1016/j.yfrne.2014.05.004	6	27
10278	andresen em, 1994, am j prev med, v10, p77, doi 10.1016/s0749-3797(18)30622-6	1	27
11255	araujo fjd, 2020, psychiat res, v288, doi 10.1016/j.psychres.2020.112977	5	27
29897	carleton rn, 2007, j anxiety disord, v21, p105, doi 10.1016/j.janxdis.2006.03.014	4	27
36017	choi kr, 2020, j am psychiat nurses, v26, p340, doi 10.1177/1078390320919803	1	27
37581	clerici m, 2020, irish j psychol med, v37, p283, doi 10.1017/ipm.2020.29	3	27
40388	courtin e, 2017, health soc care comm, v25, p799, doi 10.1111/hsc.12311	1	27
43843	dawel a, 2020, front psychiatry, v11, doi 10.3389/fpsyt.2020.579985	1	27
45838	deng jw, 2021, ann ny acad sci, v1486, p90, doi 10.1111/nyas.14506	3	27
47008	di crosta a, 2020, front psychol, v11, doi 10.3389/fpsyg.2020.567367	4	27
54338	every-palmer s, 2020, plos one, v15, doi 10.1371/journal.pone.0241658	1	27
56464	fernandez rs, 2020, j affect disorders, v277, p75, doi 10.1016/j.jad.2020.07.133	4	27
59417	frasquilho d, 2016, bmc public health, v16, doi 10.1186/s12889-016-2720-y	1	27
61626	gao wj, 2020, j affect disorders, v263, p292, doi 10.1016/j.jad.2019.11.121	1	27
63732	giallonardo v, 2020, front psychiatry, v11, doi 10.3389/fpsyt.2020.00533	1	27
65325	gold ja, 2020, bmj-brit med j, v369, doi 10.1136/bmj.m1815	2	27
65952	gonzales g, 2020, j adolescent health, v67, p645, doi 10.1016/j.jadohealth.2020.08.006	1	27
68902	guan wj, 2020, eur respir j, v55, doi 10.1183/13993003.00597-2020	3	27
74570	hellewell j, 2020, lancet glob health, v8, pe488, doi 10.1016/s2214-109x(20)30074-7	3	27
76338	ho csh, 2020, front psychiatry, v11, doi 10.3389/fpsyt.2020.00378	5	27
78010	hossain md mahbub, 2020, f1000res, v9, p636, doi 10.12688/f1000research.24457.1	1	27
78438	hoyer c, 2021, eur arch psy clin n, v271, p377, doi 10.1007/s00406-020-01151-w	3	27
91462	kim js, 2016, asian nurs res, v10, p295, doi 10.1016/j.anr.2016.10.002	2	27
99249	lee cm, 2020, j adolescent health, v67, p714, doi 10.1016/j.jadohealth.2020.08.009	1	27
109832	marazziti d, 2020, world psychiatry, v19, p261, doi 10.1002/wps.20764	1	27
118288	mohammed a, 2015, bmc public health, v15, doi 10.1186/s12889-015-2167-6	2	27
121201	munster vj, 2020, new engl j med, v382, p692, doi 10.1056/nejmp2000929	2	27
121415	murphy j, 2021, nat commun, v12, doi 10.1038/s41467-020-20226-9	4	27
133367	paul ki, 2009, j vocat behav, v74, p264, doi 10.1016/j.jvb.2009.01.001	1	27
134036	pellecchia u, 2015, plos one, v10, doi 10.1371/journal.pone.0143036	7	27
134420	percudani m, 2020, psychiat res, v288, doi 10.1016/j.psychres.2020.112980	3	27
134952	perz ca, 2020, int j ment health ad, doi 10.1007/s11469-020-00356-3	4	27
136484	pirkis jane, 2021, lancet psychiatry, v8, p579, doi 10.1016/s2215-0366(21)00091-2	1	27
137025	polizzi c, 2020, clin neuropsychiatr, v17, p59, doi 10.36131/cn20200204	4	27
142793	ren sy, 2020, world j clin cases, v8, p652, doi 10.12998/wjcc.v8.i4.652	3	27
145606	rogowska am, 2020, psychol res behav ma, v13, p797, doi 10.2147/prbm.s266511	1	27
145645	rohr s, 2020, psychiat prax, v47, p179, doi 10.1055/a-1159-5562	1	27
148025	ryan rm, 2000, am psychol, v55, p68, doi 10.1037/0003-066x.55.1.68	1	27
149015	salari n, 2020, hum resour health, v18, doi 10.1186/s12960-020-00544-1	2	27
149100	salerno jp, 2020, psychol trauma-us, v12, ps239, doi 10.1037/tra0000837	1	27
150658	satici b, 2020, int j ment health ad, doi 10.1007/s11469-020-00305-0	4	27
150814	saunders jb, 1993, addiction, v88, p791, doi 10.1111/j.1360-0443.1993.tb02093.x	1	27
154745	shanafelt td, 2012, arch intern med, v172, p1377, doi 10.1001/archinternmed.2012.3199	2	27
158899	smith ac, 2020, j telemed telecare, v26, p309, doi 10.1177/1357633x20916567	3	27
160995	spielberger c., 1970, state trait anxiety	6	27
167703	tedeschi rg, 2004, psychol inq, v15, p1, doi 10.1207/s15327965pli1501_01	2	27
168390	thakur v, 2020, brain behav immun, v88, p952, doi 10.1016/j.bbi.2020.04.062	4	27
176232	varatharaj a, 2020, lancet psychiat, v7, p875, doi [10.1016/s2215-0366(20)30287-x, doi 10.1016/s2215-0366(20)30287-x]	3	27
179634	wang j, 2020, j hosp infect, v105, p100, doi 10.1016/j.jhin.2020.03.002	2	27
180634	ware je, 1992, med care, v30, p473, doi 10.1097/00005650-199206000-00002	3	27
1614	[anonymous], 2020, lang env stat comp	1	26
9295	american psychiatric association, 2013, diagn stat man ment, v5, doi [10.1176/appi.books.9780890425596. x00diagnosticclassification, doi 10.1176/appi.books.9780890425596 10.1176/appi.books.9780890425596]	1	26
9595	ammar a, 2020, int j env res pub he, v17, doi 10.3390/ijerph17176237	1	26
9600	ammar a, 2021, biol sport, v38, p9, doi 10.5114/biolsport.2020.96857	1	26
11963	arroll b, 2010, ann fam med, v8, p348, doi 10.1370/afm.1139	6	26
17227	batra k, 2020, int j env res pub he, v17, doi 10.3390/ijerph17239096	2	26
22100	blume c, 2020, curr biol, v30, pr795, doi 10.1016/j.cub.2020.06.021	1	26
26264	browning mhem, 2021, plos one, v16, doi 10.1371/journal.pone.0245327	1	26
32606	ceulemans m, 2020, int j gynecol obstet, v151, p146, doi 10.1002/ijgo.13295	6	26
40849	craparo g, 2013, neuropsych dis treat, v9, p1427, doi 10.2147/ndt.s51793	2	26
45943	dennis cl, 2017, brit j psychiat, v210, p315, doi 10.1192/bjp.bp.116.187179	6	26
50261	dunton gf, 2020, bmc public health, v20, doi 10.1186/s12889-020-09429-3	1	26
61053	gale nk, 2013, bmc med res methodol, v13, doi 10.1186/1471-2288-13-117	2	26
62054	garfield r, 2020, implications covid 1	1	26
63360	gerst-emerson k, 2015, am j public health, v105, p1013, doi 10.2105/ajph.2014.302427	1	26
68686	gruber j, 2021, am psychol, v76, p409, doi 10.1037/amp0000707	1	26
77741	horesh d, 2020, brit j health psych, v25, p925, doi 10.1111/bjhp.12455	1	26
78997	huang l, 2020, plos one, v15, doi 10.1371/journal.pone.0237303	2	26
83076	jahanshahi aa, 2020, brain behav immun, v87, p124, doi 10.1016/j.bbi.2020.04.081	4	26
83094	jahrami h, 2021, j clin sleep med, v17, p299, doi 10.5664/jcsm.8930	1	26
88845	kaufman kr, 2020, bjpsych open, v6, doi 10.1192/bjo.2020.25	1	26
98319	lauer sa, 2020, ann intern med, v172, p577, doi 10.7326/m20-0504	3	26
102241	li yc, 2020, j med virol, v92, p552, doi 10.1002/jmv.25728	3	26
103152	lin ly, 2021, sleep med, v77, p348, doi 10.1016/j.sleep.2020.05.018	1	26
105484	lopez-bueno r, 2020, front psychol, v11, doi 10.3389/fpsyg.2020.01426	1	26
110930	martinez-lorca m, 2020, psychiat res, v293, doi 10.1016/j.psychres.2020.113350	4	26
138089	preacher kj, 2004, behav res meth ins c, v36, p717, doi 10.3758/bf03206553	4	26
138491	prins a, 2016, j gen intern med, v31, p1206, doi 10.1007/s11606-016-3703-5	3	26
139453	qi m, 2020, j adolescent health, v67, p514, doi 10.1016/j.jadohealth.2020.07.001	1	26
141983	reardon s, 2015, nature, v519, p13, doi 10.1038/519013a	4	26
142010	rebar al, 2015, health psychol rev, v9, p366, doi 10.1080/17437199.2015.1022901	1	26
142797	ren x, 2020, psychiat quart, v91, p1033, doi 10.1007/s11126-020-09796-5	1	26
146670	rotenstein ls, 2016, jama-j am med assoc, v316, p2214, doi 10.1001/jama.2016.17324	5	26
158590	slater sj, 2020, prev chronic dis, v17, doi 10.5888/pcd17.200204	1	26
171064	tran bx, 2020, int j env res pub he, v17, doi 10.3390/ijerph17103577	5	26
183230	who, 2020, public hlth surveill	2	26
187235	world health organization, cor dis covid 19 out	3	26
187548	worldometer, 2020, covid 19 cor pand	4	26
189076	xu z, 2020, lancet resp med, v8, p420, doi 10.1016/s2213-2600(20)30076-x	3	26
190046	yao h, 2020, asian j psychiatr, v50, doi 10.1016/j.ajp.2020.102015	3	26
6411	al banna mh, 2020, int j environ heal r, doi 10.1080/09603123.2020.1802409	4	25
13912	azoulay e, 2020, am j resp crit care, v202, p1388, doi 10.1164/rccm.202006-2568oc	2	25
13913	azoulay e, 2020, ann intensive care, v10, doi 10.1186/s13613-020-00722-3	2	25
14937	bakker a.b., 2007, j managerial psychol, v22, p309, doi [10.1108/02683940710733115, doi 10.1108/02683940710733115]	2	25
15463	bandura a, 1977, psychol rev, v84, p191, doi 10.1037/0033-295x.84.2.191	1	25
18998	benfante a, 2020, front psychol, v11, doi 10.3389/fpsyg.2020.569935	2	25
24799	brazendale k, 2017, int j behav nutr phy, v14, doi 10.1186/s12966-017-0555-2	1	25
25530	broche-perez y, 2020, int j ment health ad, doi 10.1007/s11469-020-00343-8	4	25
25976	brown ee, 2020, am j geriat psychiat, v28, p712, doi 10.1016/j.jagp.2020.04.010	3	25
26650	bu ff, 2020, soc sci med, v265, doi 10.1016/j.socscimed.2020.113521	1	25
28365	cai q, 2020, j affect disorders, v275, p210, doi 10.1016/j.jad.2020.06.031	2	25
28799	cameron ee, 2020, j affect disorders, v276, p765, doi 10.1016/j.jad.2020.07.081	6	25
31305	cdc, 2020, cor dis 2019 covid 1	3	25
34472	chen sq, 2020, psychol trauma-us, v12, ps51, doi 10.1037/tra0000685	1	25
35162	cheval b, 2021, j sport sci, v39, p699, doi 10.1080/02640414.2020.1841396	1	25
35237	chi xl, 2020, front psychiatry, v11, doi 10.3389/fpsyt.2020.00803	1	25
35546	chinazzi m, 2020, science, v368, p395, doi 10.1126/science.aba9757	3	25
38002	cohen j, 1988, stat power anal beha, v2nd, doi 10.1234/12345678	4	25
39036	connor j, 2020, soc sci med, v266, doi 10.1016/j.socscimed.2020.113364	1	25
40551	cowan ke, 2019, mayo clin proc, v94, p2510, doi 10.1016/j.mayocp.2019.04.018	3	25
43338	dashraath p, 2020, am j obstet gynecol, v222, p521, doi 10.1016/j.ajog.2020.03.021	6	25
48718	dong yy, 2020, pediatrics, v145, doi 10.1542/peds.2020-0702	3	25
51947	el-zoghby sm, 2020, j commun health, v45, p689, doi 10.1007/s10900-020-00853-5	1	25
55521	fauci as, 2020, new engl j med, v382, p1268, doi 10.1056/nejme2002387	3	25
57912	flesia l, 2020, j clin med, v9, doi 10.3390/jcm9103350	2	25
61086	galehdar n, 2020, bmc psychiatry, v20, doi 10.1186/s12888-020-02898-1	2	25
64936	gloster at, 2020, plos one, v15, doi 10.1371/journal.pone.0244809	1	25
69598	guo y, 2020, j med internet res, v22, doi 10.2196/20328	1	25
70976	hall lh, 2016, plos one, v11, doi 10.1371/journal.pone.0159015	2	25
72073	hao xt, 2020, epilepsia, v61, p1166, doi 10.1111/epi.16544	3	25
75560	heymann dl, 2020, lancet, v395, p542, doi 10.1016/s0140-6736(20)30374-3	3	25
76094	hinz a, 2017, j affect disorders, v210, p338, doi 10.1016/j.jad.2016.12.012	5	25
76390	ho smy, 2005, j consult clin psych, v73, p344, doi 10.1037/0022-006x.73.2.344	2	25
76780	hoffmann m, 2020, cell, v181, p271, doi 10.1016/j.cell.2020.02.052	3	25
93643	kola l, 2021, lancet psychiat, v8, p535, doi 10.1016/s2215-0366(21)00025-0	1	25
98833	le ht, 2020, front public health, v8, doi 10.3389/fpubh.2020.589359	5	25
103338	lincoln y. s., 1985, naturalistic inquiry	2	25
103888	litz bt, 2009, clin psychol rev, v29, p695, doi 10.1016/j.cpr.2009.07.003	2	25
113705	mclean cp, 2009, clin psychol rev, v29, p496, doi 10.1016/j.cpr.2009.05.003	4	25
120523	moyer ca, 2020, arch women ment hlth, v23, p757, doi 10.1007/s00737-020-01073-5	6	25
124110	needham dm, 2012, crit care med, v40, p502, doi 10.1097/ccm.0b013e318232da75	3	25
125662	niedzwiedz cl, 2021, j epidemiol commun h, v75, p224, doi 10.1136/jech-2020-215060	1	25
130706	ozbay fatih, 2007, psychiatry (edgmont), v4, p35	1	25
134824	perrin pc, 2009, prehospital disaster, v24, p223, doi 10.1017/s1049023x00006853	6	25
138133	prem k, 2020, lancet public health, v5, pe261, doi 10.1016/s2468-2667(20)30073-6	3	25
140955	rammstedt b, 2007, j res pers, v41, p203, doi 10.1016/j.jrp.2006.02.001	4	25
141436	rasmussen sa, 2020, am j obstet gynecol, v222, p415, doi 10.1016/j.ajog.2020.02.017	6	25
143070	restauri n, 2020, j am coll radiol, v17, p921, doi 10.1016/j.jacr.2020.05.021	2	25
147571	ruiz-fernandez md, 2020, j clin nurs, v29, p4321, doi 10.1111/jocn.15469	2	25
149366	saltzman ly, 2020, psychol trauma-us, v12, ps55, doi 10.1037/tra0000703	1	25
164049	stuckler d, 2009, lancet, v374, p315, doi 10.1016/s0140-6736(09)61124-7	1	25
164081	stuijfzand s, 2020, bmc public health, v20, doi 10.1186/s12889-020-09322-z	2	25
173726	united nations, 2020, pol brief covid 19 n	1	25
176670	velavan tp, 2020, trop med int health, v25, p278, doi 10.1111/tmi.13383	3	25
177014	verma s, 2004, ann acad med singap, v33, p743	2	25
191345	yu dsf, 2010, j adv nurs, v66, p2350, doi 10.1111/j.1365-2648.2010.05394.x	3	25
1825	[anonymous], 2020, pediatr med rodz, v16, p9, doi 10.15557/pimr.2020.0003	3	24
5772	ahmed h, 2020, j rehabil med, v52, doi 10.2340/16501977-2694	3	24
8450	alsubaie s, 2019, j infect dev countr, v13, p920, doi 10.3855/jidc.11753	2	24
12974	auerbach rp, 2016, psychol med, v46, p2955, doi 10.1017/s0033291716001665	1	24
13665	aydemir o, 1997, turk psikiyatri derg, v8, p280	3	24
15043	balanza-martinez v, 2020, acta psychiat scand, v141, p399, doi 10.1111/acps.13177	1	24
19424	berg-weger m, 2020, j nutr health aging, v24, p456, doi 10.1007/s12603-020-1366-8	3	24
20601	biaggi a, 2016, j affect disorders, v191, p62, doi 10.1016/j.jad.2015.11.014	6	24
24159	boyraz g, 2020, j loss trauma, v25, p503, doi 10.1080/15325024.2020.1763556	4	24
33251	chang d, 2020, lancet resp med, v8, pe13, doi 10.1016/s2213-2600(20)30066-7	2	24
35197	chew nws, 2020, bjpsych open, v6, doi 10.1192/bjo.2020.98	5	24
38543	collins c, 2021, gender work organ, v28, p101, doi 10.1111/gwao.12506	1	24
57778	flanagan ew, 2021, obesity, v29, p438, doi 10.1002/oby.23066	1	24
58185	foa eb, 2002, psychol assessment, v14, p485, doi 10.1037//1040-3590.14.4.485	1	24
67146	grace sl, 2005, psychosomatics, v46, p385, doi 10.1176/appi.psy.46.5.385	2	24
68390	gritsenko v, 2021, int j ment health ad, v19, p2362, doi 10.1007/s11469-020-00330-z	4	24
68534	gross jj, 2003, j pers soc psychol, v85, p348, doi 10.1037/0022-3514.85.2.348	4	24
70623	hair j.f., 2014, multivariate data an, vseventh	4	24
71159	halpin sj, 2021, j med virol, v93, p1013, doi 10.1002/jmv.26368	3	24
73383	hawke ld, 2020, can j psychiat, v65, p701, doi 10.1177/0706743720940562	1	24
87654	kang hs, 2018, int j nurs pract, v24, doi 10.1111/ijn.12664	2	24
95133	kroenke k, 2002, psychosom med, v64, p258, doi 10.1097/00006842-200203000-00008	4	24
96463	kwong asf, 2021, brit j psychiat, v218, p334, doi 10.1192/bjp.2020.242	1	24
98201	lau ald, 2008, aging ment health, v12, p746, doi 10.1080/13607860802380607	4	24
102204	li y, 2020, j clin sleep med, v16, p1417, doi 10.5664/jcsm.8524	1	24
107363	ma z, 2020, epidemiol psych sci, v29, doi 10.1017/s2045796020000931	1	24
110625	marteau tm, 1992, brit j clin psychol, v31, p301, doi 10.1111/j.2044-8260.1992.tb00997.x	1	24
110667	martin a, 2006, gen hosp psychiat, v28, p71, doi 10.1016/j.genhosppsych.2005.07.003	5	24
111186	masi cm, 2011, pers soc psychol rev, v15, p219, doi 10.1177/1088868310377394	1	24
112005	maunder rg, 2009, gen hosp psychiat, v31, p316, doi 10.1016/j.genhosppsych.2009.04.004	2	24
119661	morgantini la, 2020, plos one, v15, doi 10.1371/journal.pone.0238217	2	24
126100	nishiura h, 2020, j clin med, v9, doi 10.3390/jcm9020330	7	24
126925	nowell ls, 2017, int j qual meth, v16, doi 10.1177/1609406917733847	2	24
129946	ornell f, 2020, cad saude publica, v36, doi [10.1590/0102-311x00063520 10.1590/0102-311x00063520]	2	24
130828	paakkari l, 2020, lancet public health, v5, pe249, doi 10.1016/s2468-2667(20)30086-4	3	24
131171	pakpour a.h., 2020, j concurrent disorde, v2, p58, doi 10.54127/wcic8036	4	24
131580	panagioti m, 2018, jama intern med, v178, p1317, doi 10.1001/jamainternmed.2018.3713	2	24
139444	qi j, 2020, sleep med, v72, p1, doi 10.1016/j.sleep.2020.05.023	2	24
139813	quek ttc, 2019, int j env res pub he, v16, doi 10.3390/ijerph16152735	5	24
148674	sahin mk, 2020, j commun health, v45, p1168, doi 10.1007/s10900-020-00921-w	2	24
150834	saurabh k, 2020, indian j pediatr, v87, p532, doi 10.1007/s12098-020-03347-3	1	24
152430	schuch fb, 2020, psychiat res, v292, doi 10.1016/j.psychres.2020.113339	1	24
155394	sheehan dv, 1998, j clin psychiat, v59, p22, doi 10.4088/jcp.09m05305whi	1	24
156790	si my, 2020, infect dis poverty, v9, doi 10.1186/s40249-020-00724-0	2	24
171593	trumello c, 2020, int j env res pub he, v17, doi 10.3390/ijerph17228358	2	24
172474	twenge jm, 2020, j clin psychol, v76, p2170, doi 10.1002/jclp.23064	1	24
173991	unutzer j, 2020, world psychiatry, v19, p130, doi 10.1002/wps.20766	1	24
175001	van buuren s, 2011, j stat softw, v45, p1	1	24
179729	wang jy, 2018, bmc psychiatry, v18, doi 10.1186/s12888-018-1736-5	1	24
180813	wasserman d, 2020, world psychiatry, v19, p294, doi 10.1002/wps.20801	1	24
185709	woods jeffrey a, 2020, sports med health sci, v2, p55, doi 10.1016/j.smhs.2020.05.006	1	24
187414	world health organization, who cor covid 19 das	1	24
190344	yeasmin s, 2020, child youth serv rev, v117, doi 10.1016/j.childyouth.2020.105277	1	24
191362	yu h, 2020, bmc psychiatry, v20, doi 10.1186/s12888-020-02826-3	1	24
192855	zhang jj, 2020, allergy, v75, p1730, doi [10.1111/all.14238 10.1007/s10479-020-03636-2]	3	24
9598	ammar a, 2020, plos one, v15, doi 10.1371/journal.pone.0240204	1	23
11912	arpaci i, 2020, pers indiv differ, v164, doi 10.1016/j.paid.2020.110108	4	23
17321	baud d, 2020, lancet infect dis, v20, p773, doi 10.1016/s1473-3099(20)30195-x	3	23
18389	beiter r, 2015, j affect disorders, v173, p90, doi 10.1016/j.jad.2014.10.054	1	23
30841	castaneda-babarro a, 2020, int j env res pub he, v17, doi 10.3390/ijerph17186878	1	23
32124	centers for disease control and prevention, cor dis 2019 covid 1	3	23
33452	chao m, 2020, j anxiety disord, v74, doi 10.1016/j.janxdis.2020.102248	4	23
34464	chen sm, 2020, lancet, v395, p764, doi 10.1016/s0140-6736(20)30421-9	3	23
37144	civantos am, 2020, head neck-j sci spec, v42, p1597, doi 10.1002/hed.26292	2	23
39136	constandt b, 2020, int j env res pub he, v17, doi 10.3390/ijerph17114144	1	23
39984	cortese s, 2020, lancet child adolesc, v4, p412, doi 10.1016/s2352-4642(20)30110-3	1	23
40576	cowling bj, 2010, j infect dis, v202, p867, doi 10.1086/655811	4	23
42221	d'agostino a, 2020, lancet psychiat, v7, p385, doi 10.1016/s2215-0366(20)30133-4	3	23
47484	diener e, 2010, soc indic res, v97, p143, doi 10.1007/s11205-009-9493-y	1	23
50935	ebrahim sh, 2020, bmj-brit med j, v368, doi 10.1136/bmj.m1066	3	23
56180	feng s, 2020, lancet resp med, v8, p434, doi 10.1016/s2213-2600(20)30134-x	3	23
57509	fish jn, 2020, j adolescent health, v67, p450, doi 10.1016/j.jadohealth.2020.06.002	1	23
59143	franceschini c, 2020, front psychol, v11, doi 10.3389/fpsyg.2020.574475	1	23
62234	garrigues e, 2020, j infection, v81, pe4, doi 10.1016/j.jinf.2020.08.029	3	23
63300	germani a, 2020, int j env res pub he, v17, doi 10.3390/ijerph17103497	4	23
66226	goodman-casanov jm, 2020, j med internet res, v22, doi 10.2196/19434	3	23
66584	gostin lo, 2020, jama-j am med assoc, v323, p2137, doi 10.1001/jama.2020.5460	1	23
78751	hu tq, 2015, pers indiv differ, v76, p18, doi 10.1016/j.paid.2014.11.039	4	23
80492	ibm corp, 2020, ibm spss stat window	1	23
82824	jacob l, 2020, ment health phys act, v19, doi 10.1016/j.mhpa.2020.100345	1	23
85830	jones jh, 2009, plos one, v4, doi 10.1371/journal.pone.0008032	4	23
86830	kackin o, 2021, int j soc psychiatr, v67, p158, doi 10.1177/0020764020942788	2	23
87399	kamara s, 2017, b world health organ, v95, p842, doi [10.2471/blt.16.190470 10.2471/blt.16.190470]	3	23
90609	khanal p, 2020, globalization health, v16, doi 10.1186/s12992-020-00621-z	2	23
92492	klaiber p, 2021, j gerontol b-psychol, v76, pe30, doi 10.1093/geronb/gbaa096	1	23
99764	lee sa, 2020, psychiat res, v290, doi 10.1016/j.psychres.2020.113112	4	23
104443	liu x, 2020, bjog-int j obstet gy, v127, p1229, doi 10.1111/1471-0528.16381	6	23
105911	lovibond s.h., 1995, psychol fdn monograp, v2nd ed	7	23
106423	ludvigsson jf, 2020, acta paediatr, v109, p1088, doi 10.1111/apa.15270	3	23
108672	majumdar p, 2020, chronobiol int, v37, p1191, doi 10.1080/07420528.2020.1786107	1	23
109785	mappa i, 2020, j perinat med, v48, p545, doi 10.1515/jpm-2020-0182	6	23
111887	mattioli av, 2020, eur j clin nutr, v74, p852, doi 10.1038/s41430-020-0646-z	1	23
118512	moldofsky h, 2011, bmc neurol, v11, doi 10.1186/1471-2377-11-37	3	23
120184	mosheva m, 2020, depress anxiety, v37, p965, doi 10.1002/da.23085	2	23
124197	neill e, 2020, psychiat clin neuros, v74, p542, doi 10.1111/pcn.13099	1	23
125886	nikcevic av, 2021, j affect disorders, v279, p578, doi 10.1016/j.jad.2020.10.053	4	23
133905	peeri nc, 2020, int j epidemiol, v49, p717, doi 10.1093/ije/dyaa033	3	23
137870	poyiadji n, 2020, radiology, v296, pe119, doi 10.1148/radiol.2020201187	3	23
138116	preis h, 2020, am j obst gynec mfm, v2, doi 10.1016/j.ajogmf.2020.100155	6	23
138345	price-haywood eg, 2020, new engl j med, v382, p2534, doi 10.1056/nejmsa2011686	3	23
149118	salfi f, 2020, neurobiol stress, v13, doi 10.1016/j.ynstr.2020.100259	1	23
149210	sallam m, 2021, vaccines-basel, v9, doi 10.3390/vaccines9020160	4	23
152427	schuch fb, 2018, am j psychiat, v175, p631, doi 10.1176/appi.ajp.2018.17111194	1	23
154473	shah sma, 2021, community ment hlt j, v57, p101, doi 10.1007/s10597-020-00728-y	1	23
157371	sim k, 2004, can med assoc j, v170, p811, doi 10.1503/cmaj.1032003	2	23
174632	vaismoradi m, 2013, nurs health sci, v15, p398, doi 10.1111/nhs.12048	2	23
176307	varma p, 2021, prog neuro-psychoph, v109, doi 10.1016/j.pnpbp.2020.110236	1	23
178981	wallace cl, 2020, j pain symptom manag, v60, pe70, doi 10.1016/j.jpainsymman.2020.04.012	2	23
179339	wang bl, 2020, aging-us, v12, p6049, doi 10.18632/aging.103000	3	23
183325	who, cor dis covid 19 adv	1	23
185123	wolf ms, 2020, ann intern med, v173, p100, doi 10.7326/m20-1239	4	23
187332	world health organization, ment hlth psych cons	2	23
188747	xin mq, 2020, am psychol, v75, p607, doi 10.1037/amp0000692	1	23
191828	zachary z, 2020, obes res clin pract, v14, p210, doi 10.1016/j.orcp.2020.05.004	1	23
193932	zheng zh, 2020, j infection, v81, pe16, doi 10.1016/j.jinf.2020.04.021	3	23
194266	zhou yj, 2020, j affect disorders, v277, p510, doi 10.1016/j.jad.2020.08.059	2	23
962	[anonymous], 2020, bbc news	3	22
6927	alateeq da, 2020, j infect public heal, v13, p1432, doi 10.1016/j.jiph.2020.08.013	2	22
7463	alharbi j, 2020, j clin nurs, v29, p2762, doi 10.1111/jocn.15314	2	22
9685	amsalem d, 2021, jama psychiat, v78, p9, doi 10.1001/jamapsychiatry.2020.1730	1	22
11898	arora t, 2020, j health psychol, v25, p1155, doi 10.1177/1359105320937053	1	22
16937	bashshur rl, 2016, telemed e-health, v22, p87, doi 10.1089/tmj.2015.0206	3	22
18030	beck jg, 2008, j anxiety disord, v22, p187, doi 10.1016/j.janxdis.2007.02.007	2	22
24615	braquehais md, 2020, qjm-int j med, v113, p613, doi 10.1093/qjmed/hcaa207	2	22
26971	bukhari ee, 2016, j infect dev countr, v10, p845, doi 10.3855/jidc.6925	2	22
33734	chatterjee ss, 2020, asian j psychiatr, v51, doi 10.1016/j.ajp.2020.102071	1	22
34471	chen sq, 2020, j psychiatr res, v131, p244, doi 10.1016/j.jpsychires.2020.09.020	3	22
36320	chow n, 2020, mmwr-morbid mortal w, v69, p382, doi 10.15585/mmwr.mm6913e2	3	22
36643	chudasama yv, 2020, diabetes metab synd, v14, p965, doi 10.1016/j.dsx.2020.06.042	3	22
39126	consolo u, 2020, int j env res pub he, v17, doi 10.3390/ijerph17103459	2	22
40392	courtney d, 2020, can j psychiat, v65, p688, doi 10.1177/0706743720935646	1	22
42181	czeisler me, 2020, mmwr-morbid mortal w, v69, p1250, doi 10.15585/mmwr.mm6936a4	1	22
45678	demerouti e, 2001, j appl psychol, v86, p499, doi 10.1037//0021-9010.86.3.499	2	22
46365	derogatis l r, 1973, psychopharmacology bulletin, v9, p13	4	22
50467	dutheil f, 2021, psychol med, v51, p1773, doi 10.1017/s0033291720001336	2	22
62113	gariepy g, 2016, brit j psychiat, v209, p286, doi 10.1192/bjp.bp.115.169094	1	22
63666	ghosh r, 2020, minerva pediatr, v72, p226, doi 10.23736/s0026-4946.20.05887-9	1	22
66205	goodman r, 2001, j am acad child psy, v40, p1337, doi 10.1097/00004583-200111000-00015	1	22
70843	hale t., 2020, oxford covid 19 govt	1	22
72049	hao fy, 2020, transl psychiat, v10, doi 10.1038/s41398-020-01039-2	3	22
74961	henssler j, 2021, eur arch psy clin n, v271, p223, doi 10.1007/s00406-020-01196-x	1	22
77052	holland km, 2021, jama psychiat, v78, p372, doi 10.1001/jamapsychiatry.2020.4402	1	22
77509	hong x, 2009, gen hosp psychiat, v31, p546, doi 10.1016/j.genhosppsych.2009.06.008	3	22
78825	hua jl, 2020, int j env res pub he, v17, doi 10.3390/ijerph17072309	4	22
83095	jahrami h, 2021, sleep breath, v25, p503, doi 10.1007/s11325-020-02135-9	2	22
84606	jiang f, 2020, j gen intern med, v35, p1545, doi 10.1007/s11606-020-05762-w	3	22
84855	jin jm, 2020, front public health, v8, doi 10.3389/fpubh.2020.00152	3	22
85499	johnson su, 2019, front psychol, v10, doi 10.3389/fpsyg.2019.01713	3	22
90497	khan ks, 2020, int j ment health ad, doi 10.1007/s11469-020-00367-0	1	22
93848	kong x., 2020, prevalence factors a, doi [10.1101/2020.03.24.20043075v2, doi 10.1101/2020.03.24.2004307 10.1101/2020.03.24.20043075]	3	22
94357	kotfis k, 2020, crit care, v24, doi 10.1186/s13054-020-02882-x	3	22
99945	leeb rt, 2020, mmwr-morbid mortal w, v69, p1675, doi 10.15585/mmwr.mm6945a3	1	22
100091	lehmann m, 2015, emerg infect dis, v21, p913, doi 10.3201/eid2105.141988	2	22
103697	lippi g, 2020, eur j prev cardiol, v27, p906, doi 10.1177/2047487320916823	1	22
104376	liu sy, 2020, psychiat res, v289, doi 10.1016/j.psychres.2020.113070	1	22
105970	lowe b, 2005, j psychosom res, v58, p163, doi 10.1016/j.jpsychores.2004.09.006	6	22
107488	macdonald ne, 2015, vaccine, v33, p4161, doi 10.1016/j.vaccine.2015.04.036	4	22
109891	marchetti d, 2020, j pediatr psychol, v45, p1114, doi 10.1093/jpepsy/jsaa093	1	22
110480	marsden j, 2020, addiction, v115, p1007, doi 10.1111/add.15080	1	22
125387	ni my, 2020, lancet, v395, p273, doi 10.1016/s0140-6736(19)33160-5	4	22
128479	oh n, 2017, asian nurs res, v11, p230, doi 10.1016/j.anr.2017.08.005	2	22
131373	palmer k, 2020, aging clin exp res, v32, p1189, doi 10.1007/s40520-020-01601-4	3	22
138119	preis h, 2020, soc sci med, v266, doi 10.1016/j.socscimed.2020.113348	6	22
139261	purssell e, 2020, bmj open, v10, doi 10.1136/bmjopen-2019-030371	3	22
143077	restubog sld, 2020, j vocat behav, v119, doi 10.1016/j.jvb.2020.103440	4	22
144564	robb ce, 2020, front psychiatry, v11, doi 10.3389/fpsyt.2020.591120	1	22
145854	romero cs, 2022, psychol med, v52, p188, doi 10.1017/s0033291720001671	2	22
149953	sanghera j, 2020, j occup health, v62, doi 10.1002/1348-9585.12175	2	22
155904	shevlin m, 2020, brit j health psych, v25, p875, doi 10.1111/bjhp.12430	4	22
156016	shi yudong, 2020, brain behav immun health, v4, p100064, doi 10.1016/j.bbih.2020.100064	2	22
156143	shih fj, 2007, appl nurs res, v20, p171, doi 10.1016/j.apnr.2006.08.007	2	22
159845	soldatos cr, 2000, j psychosom res, v48, p555, doi 10.1016/s0022-3999(00)00095-7	2	22
171063	tran bx, 2020, front psychol, v11, doi 10.3389/fpsyg.2020.565153	5	22
171723	tsang hwh, 2004, emerg infect dis, v10, p1326	3	22
171968	tucci v, 2017, j glob infect dis, v9, p151, doi 10.4103/jgid.jgid_66_17	3	22
172956	ueda m, 2020, psychiat clin neuros, v74, p505, doi 10.1111/pcn.13105	1	22
177347	vieira cm, 2020, maturitas, v136, p38, doi 10.1016/j.maturitas.2020.04.004	1	22
180398	wang yx, 2020, j med virol, v92, p568, doi 10.1002/jmv.25748	3	22
180612	wardell jd, 2020, alcohol clin exp res, v44, p2073, doi 10.1111/acer.14425	1	22
181840	weissman rs, 2020, int j eat disorder, v53, p369, doi 10.1002/eat.23279	1	22
184953	witte k, 2000, health educ behav, v27, p591, doi 10.1177/109019810002700506	4	22
185374	wong jgws, 2004, med teach, v26, p657, doi 10.1080/01421590400006572	5	22
185482	wong sys, 2020, brit j gen pract, v70, pe817, doi 10.3399/bjgp20x713021	1	22
187741	wright l, 2020, j epidemiol commun h, v74, p683, doi 10.1136/jech-2020-214475	1	22
188912	xu j, 2020, psychiat res, v288, doi 10.1016/j.psychres.2020.112955	2	22
194941	zu zy, 2020, radiology, v296, pe15, doi 10.1148/radiol.2020200490	3	22
1403	[anonymous], 2020, guardian	3	21
6459	al maqbali m, 2021, j psychosom res, v141, doi 10.1016/j.jpsychores.2020.110343	2	21
7105	aldao a, 2010, clin psychol rev, v30, p217, doi 10.1016/j.cpr.2009.11.004	4	21
11468	arentz m, 2020, jama-j am med assoc, v323, p1612, doi 10.1001/jama.2020.4326	3	21
12141	asadi-pooya aa, 2020, j neurol sci, v413, doi 10.1016/j.jns.2020.116832	3	21
15543	banerjee d, 2020, int j geriatr psych, v35, p1466, doi 10.1002/gps.5320	3	21
15546	banerjee d, 2020, psychiat res, v288, doi 10.1016/j.psychres.2020.112966	3	21
15703	bansal p, 2020, j aller cl imm-pract, v8, p1781, doi 10.1016/j.jaip.2020.04.001	2	21
17402	bauerle a, 2020, j prim care communit, v11, doi 10.1177/2150132720953682	1	21
28316	cagnin a, 2020, front psychiatry, v11, doi 10.3389/fpsyt.2020.578015	3	21
31089	catton h, 2020, int nurs rev, v67, p4, doi 10.1111/inr.12578	2	21
37883	coelho cm, 2020, front psychol, v11, doi 10.3389/fpsyg.2020.581314	4	21
39241	conversano c, 2020, front psychol, v11, doi 10.3389/fpsyg.2020.01900	1	21
41873	curcio g, 2013, neurol sci, v34, p511, doi 10.1007/s10072-012-1085-y	1	21
43155	dar ka, 2017, asian j psychiatr, v29, p129, doi 10.1016/j.ajp.2017.04.017	4	21
44908	de zwart o, 2009, int j behav med, v16, p30, doi 10.1007/s12529-008-9008-2	4	21
49500	dror aa, 2020, eur j epidemiol, v35, p775, doi 10.1007/s10654-020-00671-y	4	21
50121	duncan la, 2009, pers indiv differ, v47, p541, doi 10.1016/j.paid.2009.05.001	4	21
50645	dyrbye ln, 2006, acad med, v81, p354, doi 10.1097/00001888-200604000-00009	5	21
50692	dzau vj, 2020, new engl j med, v383, p513, doi 10.1056/nejmp2011027	2	21
53006	epskamp s, 2018, behav res methods, v50, p195, doi 10.3758/s13428-017-0862-1	4	21
55207	fardin ma, 2020, arch clin infect dis, v15, doi 10.5812/archcid.102779	4	21
55217	farewell cv, 2020, j prim care communit, v11, doi 10.1177/2150132720944074	6	21
56081	felitti vj, 1998, am j prev med, v14, p245, doi 10.1016/s0749-3797(98)00017-8	1	21
57717	fitzpatrick km, 2020, j anxiety disord, v75, doi 10.1016/j.janxdis.2020.102291	1	21
58298	folkman s, 1980, j health soc behav, v21, p219, doi 10.2307/2136617	2	21
66519	gorrochategi mp, 2020, am j geriat psychiat, v28, p993, doi 10.1016/j.jagp.2020.05.022	1	21
68122	grey i, 2020, psychiat res, v293, doi 10.1016/j.psychres.2020.113452	1	21
68201	griffith ak, 2021, lancet child adolesc, v5, p322, doi 10.1007/s10896-020-00172-2	1	21
68649	grover s, 2020, indian j psychiat, v62, p354, doi 10.4103/psychiatry.indianjpsychiatry_427_20	3	21
70839	hale t, 2021, nat hum behav, v5, p529, doi 10.1038/s41562-021-01079-8	1	21
71383	hamilton m, 1959, brit j med psychol, v32, p50, doi 10.1111/j.2044-8341.1959.tb00467.x	3	21
71384	hamilton m, 1960, j neurol neurosur ps, v23, p56, doi 10.1136/jnnp.23.1.56	3	21
83313	james sl, 2018, lancet, v392, p1789, doi 10.1016/s0140-6736(18)32279-7	1	21
87799	kantamneni n, 2020, j vocat behav, v119, doi 10.1016/j.jvb.2020.103439	1	21
90681	khasne rw, 2020, indian j crit care m, v24, p664, doi 10.5005/jp-journals-10071-23518	2	21
91288	kim hc, 2018, psychiat invest, v15, p355, doi 10.30773/pi.2017.10.25.1	3	21
94920	krendl ac, 2021, j gerontol b-psychol, v76, pe53, doi 10.1093/geronb/gbaa110	1	21
95080	kristensen ts, 2005, work stress, v19, p192, doi 10.1080/02678370500297720	2	21
95361	kruse cs, 2018, j telemed telecare, v24, p4, doi 10.1177/1357633x16674087	3	21
96782	lades lk, 2020, brit j health psych, v25, p902, doi 10.1111/bjhp.12450	1	21
97826	lara b, 2020, eur j neurol, v27, p1744, doi 10.1111/ene.14339	3	21
99060	lechien jr, 2020, eur arch oto-rhino-l, v277, p2251, doi 10.1007/s00405-020-05965-1	3	21
99608	lee m, 2020, int j env res pub he, v17, doi 10.3390/ijerph17092977	4	21
99757	lee sa, 2020, brain behav immun, v87, p97, doi 10.1016/j.bbi.2020.04.067	4	21
104000	liu d, 2020, psychiat res, v292, doi 10.1016/j.psychres.2020.113297	3	21
104347	liu s, 2021, pers indiv differ, v168, doi 10.1016/j.paid.2020.110351	4	21
105483	lopez-bueno r, 2020, front psychiatry, v11, doi 10.3389/fpsyt.2020.00729	1	21
105966	lowe b, 2004, j affect disorders, v81, p61, doi 10.1016/s0165-0327(03)00198-8	1	21
111226	maslach c, 2016, world psychiatry, v15, p103, doi 10.1002/wps.20311	2	21
111475	masuyama a, 2020, int j ment health ad, doi 10.1007/s11469-020-00368-z	4	21
113264	mcginty ee, 2020, jama-j am med assoc, v324, p2555, doi 10.1001/jama.2020.21231	1	21
113472	mcintyre rs, 2020, world psychiatry, v19, p250, doi 10.1002/wps.20767	1	21
124439	neria y, 2011, jama-j am med assoc, v306, p1374, doi 10.1001/jama.2011.1358	4	21
124988	ng qx, 2020, asian j psychiatr, v54, doi 10.1016/j.ajp.2020.102258	2	21
125121	nguyen long h, 2020, medrxiv, doi [10.1016/s2468-2667(20)30164-x 10.1101/2020.04.29.20084111]	2	21
125607	nie al, 2020, j clin nurs, v29, p4217, doi 10.1111/jocn.15454	2	21
127128	nussbaumer-streit barbara, 2020, cochrane database syst rev, v9, pcd013574, doi 10.1002/14651858.cd013574.pub2	3	21
133753	pecanha t, 2020, am j physiol-heart c, v318, ph1441, doi [10.1152/ajpheart.00268.2020 10.1152/ajpheart.00268.2020.]	1	21
140632	rains ls, 2021, soc psych psych epid, v56, p13, doi 10.1007/s00127-020-01924-7	1	21
144684	roberton t, 2020, lancet glob health, v8, pe901, doi 10.1016/s2214-109x(20)30229-1	6	21
146671	rotenstein ls, 2018, jama-j am med assoc, v320, p1131, doi 10.1001/jama.2018.12777	2	21
147916	rutter la, 2017, j psychopathol behav, v39, p140, doi 10.1007/s10862-016-9571-9	2	21
152832	schwarzer r., 1995, measures hlth psycho	2	21
156329	shinn ak, 2020, j clin psychiat, v81, doi 10.4088/jcp.20com13412	3	21
157372	sim k, 2004, j clin psychiat, v65, p1120	2	21
166717	tang f, 2021, psychol health, v36, p164, doi 10.1080/08870446.2020.1782410	1	21
166752	tang ll, 2017, int j nurs sci, v4, p63, doi 10.1016/j.ijnss.2016.12.002	2	21
169449	thompson rr, 2017, clin psychol sci, v5, p513, doi 10.1177/2167702617692030	4	21
170921	toussaint a, 2020, j affect disorders, v265, p395, doi 10.1016/j.jad.2020.01.032	5	21
171622	trzebinski j, 2020, j loss trauma, v25, p544, doi 10.1080/15325024.2020.1765098	1	21
173242	umucu e, 2020, rehabil psychol, v65, p193, doi 10.1037/rep0000328	1	21
180354	wang yh, 2021, mol psychiatr, v26, p4813, doi 10.1038/s41380-021-01019-y	1	21
185736	woody ca, 2017, j affect disorders, v219, p86, doi 10.1016/j.jad.2017.05.003	6	21
186066	world health organisation, 2020, who cor dis covid 19	2	21
186955	world health organization, 2020, nam cor dis covid 19	2	21
187269	world health organization, depr oth comm ment d	1	21
187643	wosik j, 2020, j am med inform assn, v27, p957, doi 10.1093/jamia/ocaa067	3	21
188027	wu pe, 2020, can med assoc j, v192, pe459, doi 10.1503/cmaj.200519	2	21
190968	yoon mk, 2016, int j ment health sy, v10, doi 10.1186/s13033-016-0083-5	7	21
191482	yu xn, 2007, soc behav personal, v35, p19, doi 10.2224/sbp.2007.35.1.19	2	21
194612	zimet gd, 1990, j pers assess, v55, p610, doi 10.1207/s15327752jpa5503&4_17	2	21
1738	[anonymous], 2020, new york times	3	20
5969	aiello a, 2011, j contin educ health, v31, p15, doi 10.1002/chp.20096	2	20
10006	anderson jc, 1988, psychol bull, v103, p411, doi 10.1037/0033-2909.103.3.411	4	20
12181	asbury k, 2021, j autism dev disord, v51, p1772, doi 10.1007/s10803-020-04577-2	1	20
13050	ausin b, 2021, j gender stud, v30, p29, doi 10.1080/09589236.2020.1799768	1	20
15386	bambra c, 2020, j epidemiol commun h, v74, p964, doi 10.1136/jech-2020-214401	1	20
17813	beaton de, 2000, spine, v25, p3186, doi 10.1097/00007632-200012150-00014	4	20
18123	becker sp, 2020, j child psychol psyc, v61, p757, doi 10.1111/jcpp.13278	1	20
21407	bjelland i, 2002, j psychosom res, v0052	5	20
22138	blustein dl, 2020, j vocat behav, v119, doi 10.1016/j.jvb.2020.103436	1	20
26050	brown kw, 2003, j pers soc psychol, v84, p822, doi 10.1037/0022-3514.84.4.822	4	20
32763	chakraborty i, 2020, sci total environ, v728, doi 10.1016/j.scitotenv.2020.138882	4	20
34164	chen ih, 2020, j am acad child psy, v59, p1099, doi 10.1016/j.jaac.2020.06.007	4	20
34498	chen t, 2020, bmj-brit med j, v368, doi [10.1136/bmj.m1295 10.1136/bmj.m1091]	3	20
38130	cohen s, 2007, jama-j am med assoc, v298, p1685, doi 10.1001/jama.298.14.1685	4	20
40062	cost kt, 2021, eur child adoles psy, doi 10.1007/s00787-021-01744-3	1	20
46513	desforges m, 2020, viruses-basel, v12, doi 10.3390/v12010014	3	20
53002	epskamp s, 2012, j stat softw, v48, p1, doi 10.18637/jss.v048.i04	4	20
53610	essadek a, 2020, j affect disorders, v277, p392, doi 10.1016/j.jad.2020.08.042	1	20
55466	fat ln, 2017, qual life res, v26, p1129, doi 10.1007/s11136-016-1454-8	1	20
62014	gardner pj, 2015, can psychol, v56, p123, doi 10.1037/a0037973	4	20
62379	gates b, 2020, new engl j med, v382, p1677, doi 10.1056/nejmp2003762	3	20
70539	haider ii, 2020, pak j med sci, v36, ps90, doi 10.12669/pjms.36.covid19-s4.2756	1	20
73677	hays rd, 1987, j pers assess, v51, p69, doi 10.1207/s15327752jpa5101_6	1	20
78863	huang c., 2020, lancet, v395, p497, doi 10.1016/s0140-6736(20)30183-5	3	20
82718	jackson d, 2020, j clin nurs, v29, p2041, doi 10.1111/jocn.15257	2	20
85088	john a, 2020, bmj-brit med j, v371, doi 10.1136/bmj.m4352	1	20
90238	keyes clm, 2002, j health soc behav, v43, p207, doi 10.2307/3090197	1	20
90877	ki lk, 2013, int emerg nurs, v21, p240, doi 10.1016/j.ienj.2012.08.008	2	20
92587	klein em, 2016, bmc psychiatry, v16, doi 10.1186/s12888-016-0875-9	1	20
93473	koh d, 2020, occup med-oxford, v70, p3, doi 10.1093/occmed/kqaa036	2	20
94533	kowal m, 2020, appl psychol-hlth we, v12, p946, doi 10.1111/aphw.12234	1	20
94673	kraemer mug, 2020, science, v368, p493, doi 10.1126/science.abb4218	3	20
95506	kuderer nm, 2020, lancet, v395, p1907, doi 10.1016/s0140-6736(20)31187-9	3	20
99762	lee sa, 2020, j anxiety disord, v74, doi 10.1016/j.janxdis.2020.102268	4	20
100639	leppin a, 2009, int j behav med, v16, p7, doi 10.1007/s12529-008-9002-8	4	20
101481	li dj, 2020, int j env res pub he, v17, doi 10.3390/ijerph17124479	1	20
101767	li l, 2015, health qual life out, v13, doi 10.1186/s12955-015-0341-2	2	20
102978	limcaoco rsg, 2020, anxiety worry percei, doi [10.1101/2020.04.03.20043992. 10.1101/2020.04.03.20043992, doi 10.1101/2020.04.03.20043992]	4	20
103733	lipsitch m, 2020, new engl j med, v382, p1194, doi 10.1056/nejmp2002125	3	20
103962	liu ch, 2020, psychiat res, v292, doi 10.1016/j.psychres.2020.113345	1	20
104645	liu zh, 2020, ssrn elect j, doi [10.2139/ssrn, doi 10.2139/ssrn.3551329 10.2139/ssrn.3551329.]	2	20
105912	lovibond s.h., 1996, manual depression an	2	20
106922	luthar ss, 2000, child dev, v71, p543, doi 10.1111/1467-8624.00164	1	20
108704	mak wws, 2009, psychol health, v24, p161, doi 10.1080/08870440701447649	4	20
109683	manuell me, 2011, disasters, v35, p417, doi 10.1111/j.1467-7717.2010.01219.x	7	20
110927	martinez-lopez ja, 2020, j clin med, v9, doi 10.3390/jcm9093029	2	20
111411	masten as, 2001, am psychol, v56, p227, doi 10.1037/0003-066x.56.3.227	4	20
111851	matthews t, 2016, soc psych psych epid, v51, p339, doi 10.1007/s00127-016-1178-7	1	20
111853	matthews t, 2019, psychol med, v49, p268, doi 10.1017/s0033291718000788	1	20
111891	mattioli av, 2020, nutr metab cardiovas, v30, p1409, doi 10.1016/j.numecd.2020.05.020	1	20
121654	muscogiuri g, 2020, eur j clin nutr, v74, p850, doi 10.1038/s41430-020-0635-2	1	20
133868	pedrosa al, 2020, front psychol, v11, doi 10.3389/fpsyg.2020.566212	1	20
137261	poon e., 2004, hong kong medical journal, v10, p325	2	20
142752	remor e, 2006, span j psychol, v9, p86, doi 10.1017/s1138741600006004	6	20
145716	rolland b, 2020, jmir public hlth sur, v6, p435, doi 10.2196/19630	1	20
145757	roma p, 2020, int j env res pub he, v17, doi 10.3390/ijerph17218180	1	20
146359	rosenstock im, 1988, health educ quart, v15, p175, doi 10.1177/109019818801500203	4	20
155783	sherbourne cd, 1991, soc sci med, v32, p705, doi 10.1016/0277-9536(91)90150-b	1	20
166937	tansey cm, 2007, arch intern med, v167, p1312, doi 10.1001/archinte.167.12.1312	3	20
170925	touyz s, 2020, j eat disord, v8, doi 10.1186/s40337-020-00295-3	1	20
171098	tran td, 2020, j affect disorders, v277, p810, doi 10.1016/j.jad.2020.09.012	1	20
171833	tsipropoulou v, 2021, int j ment health ad, v19, p2279, doi 10.1007/s11469-020-00319-8	4	20
175341	van der velden pg, 2020, j affect disorders, v277, p540, doi 10.1016/j.jad.2020.08.026	1	20
177419	vigo d, 2020, can j psychiat, v65, p681, doi 10.1177/0706743720926676	1	20
178556	wade m, 2020, psychiat res, v290, doi 10.1016/j.psychres.2020.113143	1	20
179801	wang l, 2020, j infection, v80, p639, doi 10.1016/j.jinf.2020.03.019	3	20
180239	wang xq, 2020, int j env res pub he, v17, doi 10.3390/ijerph17155575	1	20
183236	who, 2020, rep who chin joint m	3	20
183244	who, 2020, stat m int hlth reg	2	20
184573	wilson w, 2020, indian j psychol med, v42, p353, doi 10.1177/0253717620933992	2	20
187969	wu kl, 2020, med sci monit basic, v26, doi 10.12659/msmbr.924085	2	20
188186	wu yc, 2020, j chin med assoc, v83, p217, doi 10.1097/jcma.0000000000000270	3	20
188713	xie y., 1998, chin j clin psychol, v6, p114	2	20
189341	yamamoto t, 2020, int j env res pub he, v17, doi 10.3390/ijerph17249382	1	20
189688	yang jz, 2018, j risk res, v21, p834, doi 10.1080/13669877.2016.1247378	4	20
192536	zerbini giulia, 2020, ger med sci, v18, pdoc05, doi 10.3205/000281	2	20
192983	zhang m, 2020, j hosp infect, v105, p183, doi 10.1016/j.jhin.2020.04.012	2	20
194142	zhou p, 2020, nature, v579, p270, doi 10.1038/s41586-020-2012-7	3	20
